# Supplementary material for: Bioenergetic state regulates innate inflammatory responses through the transcriptional co-repressor CtBP
Source: Nat Commun. 2017 Sep 22;8:624. doi: 10.1038/s41467-017-00707-0 (PMC5608947; doi:10.1038/s41467-017-00707-0)
Supplement: Supplementary file 2 — Supplementary Data 1 [file 41467_2017_707_MOESM2_ESM.xls]

## Sheet: Data Template
Supplementary data 1 - Microarray data template
Bioenergetic state regulates innate inflammatory responses through CtBP
SERIES
title	2DG effect on LPS treated macrophagy RAW264.7 cells
summary	The study is to find out the function of 2DG on the inflammatory expression profile in mouse macrophagy. RAW264.7 cells were treated with LPS, then two groups, one is 2DG co-treated with LPS, the other is LPS treated only. A group of RAW264.7 cells were used as control group. Microarray on these three groups identified that a large number of NF-kB targeted genes were activated in the LPS treated …
summary
overall design	3 group of RAW264.7 cells, Ctrl, LPS treated, LPS and 2DG treated cells. An expression profile comparison was done between three groups.
contributor	Yiguo Shen
contributor	Yong Huang
contributor	Raymond A Swanson
SAMPLES
Sample name	title	raw data file	source name	organism	characteristics: Cell_Line	molecule	label	description	platform
CTRL_1_1	Ctrl_Sample1_TechRep1	lps_2dg_raw.txt		Mouse	RAW264.7				GPL13692
CTRL_1_2	Ctrl_Sample1_TechRep2	lps_2dg_raw.txt		Mouse	RAW264.7				GPL13692
CTRL_1_3	Ctrl_Sample1_TechRep3	lps_2dg_raw.txt		Mouse	RAW264.7				GPL13692
LPS_1_1	LPS_Sample1_TechRep1	lps_2dg_raw.txt		Mouse	RAW264.7				GPL13692
LPS_1_2	LPS_Sample1_TechRep2	lps_2dg_raw.txt		Mouse	RAW264.7				GPL13692
LPS_1_3	LPS_Sample1_TechRep3	lps_2dg_raw.txt		Mouse	RAW264.7				GPL13692
LPS_2DG_1_1	LPS_2DG_Sample1_TechRep1	lps_2dg_raw.txt		Mouse	RAW264.7				GPL13692
LPS_2DG_1_2	LPS_2DG_Sample1_TechRep2	lps_2dg_raw.txt		Mouse	RAW264.7				GPL13692
LPS_2DG_1_3	LPS_2DG_Sample1_TechRep3	lps_2dg_raw.txt		Mouse	RAW264.7				GPL13692
CTRL_2_1	Ctrl_Sample2_TechRep1	lps_2dg_raw.txt		Mouse	RAW264.7
CTRL_2_2	Ctrl_Sample2_TechRep2	lps_2dg_raw.txt		Mouse	RAW264.7
CTRL_2_3	Ctrl_Sample2_TechRep3	lps_2dg_raw.txt		Mouse	RAW264.7
LPS_2_1	LPS_Sample2_TechRep1	lps_2dg_raw.txt		Mouse	RAW264.7
LPS_2_2	LPS_Sample2_TechRep2	lps_2dg_raw.txt		Mouse	RAW264.7
LPS_2_3	LPS_Sample2_TechRep3	lps_2dg_raw.txt		Mouse	RAW264.7
LPS_2DG_2_1	LPS_2DG_Sample2_TechRep1	lps_2dg_raw.txt		Mouse	RAW264.7
LPS_2DG_2_2	LPS_2DG_Sample2_TechRep2	lps_2dg_raw.txt		Mouse	RAW264.7
LPS_2DG_2_3	LPS_2DG_Sample2_TechRep3	lps_2dg_raw.txt		Mouse	RAW264.7
PROTOCOLS
growth protocol	DMEM+10% FBS+Pennymycine/Strepmycin
treatment protocol	LPS 1ng/ml in culture medium, 2DG 1mM in culture medium
extract protocol	Snap frozen, then extract using Qiagen Total RNA mini-prep kit
label protocol	aRNAs were generated using Amino Allyl MessageAmp™ II aRNA Amplification Kit (Ambion #AM1753, CA, USA) from 1μg total RNA and directly labeled by NHS-CyDye (Cy5, Amershan) to aminoallyl-uridine (aa-dUTP).
hyb protocol	MOA v2 arrays were rehydrated with a 100% ethanol wash followed by a rinse with deionized water. The slides were pre-hybridized with 5x SSPE, 0.1% SDS and 1% BSA at 42℃ for 2 hour. After the pre-hybridization, Cy5-labeled aRNA was hybridized on MOA v2 in triplicate (three arrays for each sample) at 50℃ for 16 hour using Phalanx OneArray hybridization buffer.
scan protocol	The arrays were scanned using the Agilent G2505C scanner (635nm PMT 10 ; 532nm PMT 10) to quantify the fluoresence intensity.
data processing	Bioconductor 'vsn' package is used to normalize the data across samples with default parameters. Mixed linear modeling and differential expression analysis are carried out using Bioconductor 'limma' package.
value definition	Bioconductor 'vsn' package is used to computer normalized signals, which uses an arsinh transformation.
