# Supplementary material for: Bioenergetic state regulates innate inflammatory responses through the transcriptional co-repressor CtBP
Source: Nat Commun. 2017 Sep 22;8:624. doi: 10.1038/s41467-017-00707-0 (PMC5608947; doi:10.1038/s41467-017-00707-0)
Supplement: Supplementary file 3 — Supplementary Data 2 [file 41467_2017_707_MOESM3_ESM.xls]

## Sheet: Matrix
Supplementary Data 2: Microarray data
Bioenergetic state regulates innate inflammatory responses through CtBP
Gene_symbol	B.d0l0	B.d0c0	B.c0l0	Con_H001	Con_H002	Con_H003	LPS_H007	LPS_H008	LPS_H009	X2DG_H010	X2DG_H011	X2DG_H012	C0_H004	C0_H005	C0_H006	D0_H013	D0_H014	D0_H015	L0_H016	L0_H017	L0_H018	Description	Probe	Entrez_gene	RefSeq	Ensembl_gene
Cmpk2	15.9012	22.0919	34.711	4.86701	4.85334	4.82903	10.3225	10.3417	10.4202	7.8695	7.88655	7.82582	4.84617	4.87479	4.84822	7.23161	7.43185	7.37734	9.57387	9.66886	9.65529	cytidine monophosphate (UMP-CMP) kinase 2, mitocho	mMC005508	22169	NM_020557.4	ENSMUSG00000020638
Itgax	12.2329	1.11106	3.93525	6.57536	6.75113	6.73297	7.25745	7.30991	7.35452	5.83258	5.91537	5.80192	6.43613	6.37522	6.56744	6.02879	6.0996	6.04472	7.34111	7.4281	7.38288	integrin alpha X	mMC011260	16411	NM_021334.2	ENSMUSG00000030789
Il23a	7.99826	19.3483	3.79631	6.63621	6.72779	6.68679	7.32688	7.32978	7.33815	9.57966	9.56516	9.48779	6.60431	6.56876	6.63457	8.84085	9.02812	8.96423	8.18461	8.10224	8.18222	interleukin 23, alpha subunit p19	mMC013096	83430	NM_031252.2	ENSMUSG00000025383
Gbp2	7.47567	4.65096	19.4879	5.53536	4.96396	5.33105	9.42145	9.24594	9.38726	7.55543	7.724	7.67068	4.87868	4.94056	4.78196	6.09472	6.17656	6.1346	8.97882	8.98181	8.9264	guanylate binding protein 2	PH_mM_0008782	14469	NM_010260.1	ENSMUSG00000028270
Gas7	7.14004	1.56414	17.2346	6.03864	5.89485	5.80998	8.61911	8.51547	8.74233	6.91059	7.03934	7.0027	5.93636	5.97223	6.01367	6.65124	6.70634	6.88045	8.01024	7.87528	7.86128	growth arrest specific 7	PH_mM_0014287	14457	NM_001109657.2,NM_008088.4	ENSMUSG00000033066
Gbp1	6.25524	9.34372	21.5007	4.73668	4.92283	4.15286	10.2021	10.3649	10.1814	8.38332	8.47759	8.33495	4.42216	4.40915	4.46309	6.49301	6.61846	6.48548	9.72979	9.74607	9.69403	guanylate binding protein 1	PH_mM_0009443	14468	NM_010259.2	ENSMUSG00000028269
Egr1	6.12897	32.3704	26.7478	7.54967	7.54377	7.66024	10.6574	10.5867	10.6421	11.2442	11.2984	11.2026	7.23871	7.25372	7.37836	11.6591	11.788	11.7627	10.2429	10.1987	10.2589	early growth response 1	mMC010986	13653	NM_007913.5	ENSMUSG00000038418
Gbp3	4.70881	7.44096	19.1646	4.38795	4.63334	4.61368	9.14618	9.24027	9.04405	7.63791	7.55181	7.55131	4.28893	4.35414	3.96294	5.9521	5.90466	5.82997	8.3913	8.34059	8.33785	guanylate binding protein 3	mMC003495	55932	NM_018734.3	ENSMUSG00000028268
Malt1	4.69185	5.8222	18.0676	6.83429	6.75789	6.83136	9.2704	9.18541	9.27821	7.76766	8.00325	7.95867	6.91899	7.01508	7.05471	7.91196	8.06288	8.06411	8.70697	8.65768	8.63957	mucosa associated lymphoid tissue lymphoma translo	PH_mM_0008563	240354	NM_172833.2	ENSMUSG00000032688
Pgf	4.43619	1.72505	15.0165	7.60145	7.46254	7.47949	10.0136	9.87575	10.2054	8.78173	8.74419	8.86432	8.16371	8.12748	8.16971	8.58816	8.76329	8.87273	9.70211	9.90739	9.82835	placental growth factor	PH_mM_0000993	18654	NM_008827.2	ENSMUSG00000004791
Il1a	2.47873	16.2455	23.8138	5.29142	5.44263	5.23839	10.5545	10.5359	10.6661	10.0129	9.98321	9.9537	4.94073	5.0884	5.30484	7.91713	8.07959	8.0452	10.7082	10.7927	10.745	interleukin 1 alpha	PH_mM_0009331	16175	NM_010554.4	ENSMUSG00000027399
Il1f6	2.09021	1.26947	12.6334	2.65079	2.77643	2.68367	6.206	6.13279	6.2958	3.93255	4.54881	4.46034	2.72883	2.68884	3.18954	3.98345	4.55388	4.63424	5.81519	5.76057	5.79572	interleukin 1 family, member 6	PH_mM_0008931	54448	NM_019450.3	ENSMUSG00000026984
Arg2	1.79692	2.71157	13.4999	4.49238	4.52762	4.44463	6.72819	6.59593	6.78617	5.81912	6.04224	5.79572	3.95775	4.13495	4.10365	4.90526	4.96289	4.97349	6.19929	6.22796	6.20961	arginase type II	mMC015792	11847	NM_009705.3	ENSMUSG00000021125
Atp6v0d2	1.68339	12.6108	1.62878	8.32508	8.42566	8.40186	6.88284	6.79998	6.88349	6.35639	6.35173	6.33128	7.82802	7.83895	7.83418	6.4034	6.39015	6.5153	7.69323	7.5594	7.62843	ATPase, H+ transporting, lysosomal V0 subunit D2	PH_mM_0004740	242341	NM_175406.3	ENSMUSG00000028238
Areg	1.56676	14.3663	4.06551	4.68315	4.73926	4.74827	6.56842	6.50189	6.7071	7.59752	7.63846	7.56518	4.89455	4.74831	4.53094	6.84971	6.79	6.88045	5.60973	5.69544	5.54649	amphiregulin	PH_mM_0009109	11839	NM_009704.3	ENSMUSG00000029378
Rtp4	1.45497	9.61686	18.3626	7.29378	7.45719	7.4522	9.58599	9.80924	9.72367	8.60851	8.7824	8.73127	7.13803	7.10541	7.07581	8.56233	8.60614	8.65037	9.21195	9.2154	9.1898	receptor transporter protein 4	PH_mM_0014318	67775	NM_023386.5	ENSMUSG00000033355
Fam105a	1.21029	6.93447	16.2023	9.09673	9.01973	9.10094	7.47658	7.32036	7.38854	8.02733	8.08918	8.13996	9.00307	9.08798	9.10922	8.08895	8.27019	8.28096	7.70903	7.70899	7.70097	family with sequence similarity 105, member A	mMR029300	223433	NM_198301.1	ENSMUSG00000056069
Tmem49	0.856228	8.10757	16.8084	6.99407	7.20651	7.0551	9.26374	9.33165	9.34966	8.33303	8.32062	8.29541	7.55754	7.54214	7.46102	8.49372	8.65037	8.58579	8.88907	8.96202	8.90245	transmembrane protein 49	PH_mM_0003007	75909	NM_029478.3	ENSMUSG00000018171
Fos	0.775045	21.9232	15.1902	5.93052	5.73229	5.73788	8.01065	7.95992	8.06823	8.29784	8.4354	8.41236	5.77286	5.98357	5.74395	8.90307	9.01613	9.11454	7.84391	7.65667	7.7292	FBJ osteosarcoma oncogene	mMC013536	14281	NM_010234.2	ENSMUSG00000021250
1190003J15Rik	0.58401	2.78859	12.5057	5.20771	5.06367	5.16457	8.27405	8.25947	8.46523	7.36096	7.32518	7.36008	4.646	4.46139	4.67371	5.73375	5.74713	5.79707	7.41436	7.56519	7.50482	RIKEN cDNA 1190003J15 gene	mMC011753	76974	NM_029821.2	ENSMUSG00000025481
Nts	0.569007	12.651	2.92522	5.39167	5.24986	5.3011	7.5307	7.44304	7.68418	9.33113	9.4869	9.43922	5.08098	5.03184	5.15084	7.42217	7.78527	7.70482	6.6804	6.49614	6.49805	neurotensin	PH_mM_0005410	67405	NM_024435.2	ENSMUSG00000019890
Il1rn	0.350707	26.8772	30.9789	4.35066	4.48981	4.47252	9.39814	9.26763	9.59316	8.62994	8.84688	8.66507	4.60497	4.68889	4.61494	7.95675	8.03686	8.13766	8.9882	9.01431	8.92015	interleukin 1 receptor antagonist	mMC015067	16181	NM_001039701.3,NM_001159562.1,NM_031167.5	ENSMUSG00000026981
A430084P05Rik	-0.139688	0.951389	10.3302	5.49109	5.81168	5.74181	9.88144	9.87074	9.92112	8.8488	8.83837	8.85852	5.2928	5.30975	5.17434	6.18126	6.18708	6.341	8.8189	8.76858	8.76015	RIKEN cDNA A430084P05 gene	PH_mM_0003485	327957	NM_001045526.2	ENSMUSG00000057135
C3	-0.185225	1.79246	10.9953	7.86829	8.04639	7.99867	9.29777	9.34185	9.17222	8.76477	8.78574	8.72064	7.28621	7.15383	7.19541	8.20118	8.4291	8.20014	9.22972	9.2756	9.24245	complement component 3	mMC002502	12266	NM_009778.2	ENSMUSG00000024164
Fosl1	-0.189051	15.1612	7.00196	6.32302	6.27757	6.3053	7.74998	7.74353	7.8055	8.29671	8.27997	8.24354	7.01662	7.0448	7.12836	8.50811	8.5911	8.63598	7.84587	7.8513	7.81128	fos-like antigen 1	mMC018005	14283	NM_010235.2	ENSMUSG00000024912
Dnajc3	-0.193865	0.0326841	9.48308	8.34214	8.33938	8.44404	7.33677	7.43041	7.48786	8.05524	8.08179	7.94861	8.44235	8.52362	8.48122	7.75606	7.74307	7.83247	7.42483	7.41879	7.36672	DnaJ (Hsp40) homolog, subfamily C, member 3	PH_mM_0015294	100037258	NM_008929.3	NA
Rad54b	-0.248454	18.2213	11.0965	5.68845	5.6043	5.4687	6.69604	6.71187	6.86177	7.32853	7.2796	7.32298	5.65429	5.66804	5.67583	7.3322	7.34852	7.52334	6.83392	6.96296	6.89962	RAD54 homolog B (S. cerevisiae)	PH_mM_0000810	623474	NM_001039556.2	ENSMUSG00000078773
Trex1	-0.251618	1.88175	11.0075	5.51146	5.19368	5.3828	7.91142	7.61268	8.07821	6.17452	6.57872	6.47663	5.13205	5.34233	5.37381	6.53497	6.91384	6.98575	7.38694	7.39033	7.39878	three prime repair exonuclease 1	PH_mM_0003457	22040	NM_001012236.1,NM_011637.6	ENSMUSG00000025646|ENSMUSG00000049734
Tnfaip3	-0.292656	18.5113	24.0031	5.84464	6.13248	6.081	9.75377	9.69844	9.80935	8.72256	8.77905	8.75637	6.82469	6.7753	6.8825	8.88232	9.00398	9.07695	9.3955	9.47764	9.48438	tumor necrosis factor, alpha-induced protein 3	PH_mM_0008820	21929	NM_009397.3,NM_001166402.1	ENSMUSG00000019850
Sod2	-0.37724	6.51326	14.6155	7.87743	7.86783	7.87417	10.117	10.1844	10.4708	9.46141	9.36735	9.36985	8.40042	8.37104	8.36836	9.42786	9.52685	9.809	10.4374	10.1923	10.1916	superoxide dismutase 2, mitochondrial	PH_mM_0013730	20656	NM_013671.3	NA
Gm2397	-0.572024	3.68928	12.1975	5.89265	5.93245	5.93058	7.72638	8.07746	8.08606	7.09879	7.09874	7.07272	6.28248	6.3082	6.02368	7.12738	7.42428	7.25736	7.96967	7.80879	7.87295	predicted gene 2397	PH_mM_0009903	100039742	XR_104598.1	NA
Arc	-0.866226	9.11321	0.266821	5.05484	5.27385	5.2319	6.69292	7.0166	6.74936	7.3653	7.38649	7.35878	5.10684	4.92452	5.18588	10.0188	10.0716	10.0502	7.28626	7.39033	7.31506	activity regulated cytoskeletal-associated protein	mMC010162	11838	NM_018790.2	ENSMUSG00000022602
5430435G22Rik	-0.867536	9.22745	0.398645	9.57478	9.54968	9.44728	8.63536	8.75692	8.61545	7.55543	7.6766	7.59236	9.07297	9.24743	9.04452	7.90328	8.10608	8.09149	8.40367	8.29936	8.30014	RIKEN cDNA 5430435G22 gene	mMC015143	226421	NM_145509.2	ENSMUSG00000052688
Ccrl2	-0.89913	18.3491	23.5357	7.58126	7.72581	7.77651	9.9166	10.0052	9.88596	9.64794	9.54226	9.46792	7.63104	7.69389	7.7276	9.26181	9.41644	9.34194	9.92014	9.95885	9.95235	chemokine (C-C motif) receptor-like 2	mMC024156	54199	NM_017466.4	ENSMUSG00000043953
Ripk3	-0.916235	10.3332	1.74417	7.06403	7.09075	7.04662	7.76398	7.90716	8.04796	8.20562	8.25816	8.1029	6.82927	6.98029	6.99426	8.72247	8.81076	8.95345	7.804	7.87528	7.82167	receptor-interacting serine-threonine kinase 3	PH_mM_0001581	56532	NM_001164108.1,NM_001164107.1,NM_019955.2	ENSMUSG00000022221
Mx2	-0.972676	13.5983	19.714	4.66466	4.9957	4.99018	8.3348	8.27269	8.36682	7.21101	7.20305	7.14785	4.68544	4.40915	4.36508	6.89373	6.81266	7.03548	7.46277	7.4897	7.39447	myxovirus (influenza virus) resistance 2	mMC025695	17858	NR_003508.1,NM_013606.1	ENSMUSG00000023341
Arhgap15	-0.974849	5.19221	13.0526	6.89888	6.87359	6.99082	5.12094	5.02777	4.64284	5.83258	5.8422	5.88481	7.09859	7.21166	7.26548	5.74889	5.83272	5.8492	5.21208	5.30785	5.48048	Rho GTPase activating protein 15	mMR029275	76117	NM_153820.3	ENSMUSG00000049744
Gadd45b	-1.06072	17.9529	23.1248	6.75481	6.90317	6.90511	9.2094	9.43291	9.36821	8.59846	8.72488	8.76087	7.0447	7.05838	6.96747	8.74864	8.87013	8.9298	9.23582	9.19435	9.27856	growth arrest and DNA-damage-inducible 45 beta	PH_mM_0008814	17873	NM_008655.1	ENSMUSG00000015312
Ifit1	-1.16725	21.6817	26.0912	5.34518	5.30881	5.34278	9.86023	9.72646	9.86255	8.7136	8.71024	8.72763	4.84617	4.78609	4.91041	8.16426	8.21934	8.37626	8.64087	8.79558	8.72002	interferon-induced protein with tetratricopeptide	PH_mM_0000966	15957	NM_008331.3	ENSMUSG00000034459
P2rx7	-1.17696	4.05586	11.9429	4.29876	4.27672	4.2251	6.39095	6.35185	6.66579	5.41619	5.40511	5.32981	3.79037	3.2167	3.75693	5.45421	5.68858	5.68388	6.32297	6.47577	6.42864	purinergic receptor P2X, ligand-gated ion channel,	PH_mM_0012495	18439	NM_001038887.1	ENSMUSG00000029468
Il1b	-1.35977	15.9255	21.3124	6.15547	6.20765	6.27124	11.0299	10.8782	11.0101	10.8984	11.0594	10.9267	5.64686	5.70595	5.7827	8.75981	8.87156	8.86247	11.1543	11.1614	11.1917	interleukin 1 beta	mMC010962	16176	NM_008361.3	ENSMUSG00000027398
Csf2rb2	-1.43055	1.66877	9.68479	6.75946	6.69388	6.63033	9.19249	8.99757	9.22754	8.08943	8.30131	8.23436	7.27748	7.31963	7.35757	7.74693	7.82474	7.98921	8.36725	8.37815	8.29664	colony stimulating factor 2 receptor, beta 2, low-	PH_mM_0007028	12984	NM_007781.2	ENSMUSG00000071714
Sepp1	-1.43182	9.34371	1.18152	8.37933	8.49207	8.55594	7.29747	7.18594	7.25901	6.59171	6.68502	6.66793	7.71662	7.7417	7.76847	6.70467	6.94378	6.7602	7.3099	7.3206	7.45457	selenoprotein P, plasma, 1	mMC005384	20363	NM_001042614.1,NM_001042613.1,NM_009155.3	ENSMUSG00000064373
Fundc1	-1.43979	0.511188	8.65567	8.01238	8.12395	8.08216	6.77528	6.84661	6.90585	7.4537	7.42754	7.33905	7.97519	7.93881	7.94883	7.46767	7.53633	7.53988	7.23725	7.24722	7.20818	FUN14 domain containing 1	mMC012401	72018	NM_028058.3	ENSMUSG00000025040
Mgl2	-1.45134	6.31414	13.5376	6.97275	7.11273	7.05404	4.3985	4.33322	4.36692	4.96393	5.07189	4.891	6.35124	6.54652	6.44772	5.53173	5.7712	5.64572	4.87778	4.72975	4.86919	macrophage galactose N-acetyl-galactosamine specif	PH_mM_0002384	216864	NM_145137.2	ENSMUSG00000040950
Rnf213	-1.48326	7.54305	14.504	7.82408	7.86827	7.79279	9.83695	9.83543	9.89908	8.91165	8.89107	8.91201	7.88538	7.92352	7.90953	9.00167	9.08053	9.06911	9.10119	9.20089	9.0662	ring finger protein 213	PH_mM_0013689	672511	XM_001477846.2,XM_001476651.2	ENSMUSG00000070327
Micall2	-1.67598	10.9144	17.06	3.79826	3.87975	3.60572	7.04349	6.95312	7.54491	6.2867	6.20009	6.14814	4.28893	3.9026	3.84398	6.47135	6.59087	6.86446	7.71683	7.48095	7.47471	MICAL-like 2	PH_mM_0007617	231830	NM_174850.3	ENSMUSG00000036718
Ikbke	-1.70748	16.1536	21.2717	7.28696	7.43347	7.36168	9.37213	9.38596	9.30789	8.64692	8.82403	8.77708	7.28621	7.36175	7.28966	9.11376	9.07238	9.1552	9.45173	9.41303	9.34953	inhibitor of kappaB kinase epsilon	mMC024671	56489	NM_019777.3	ENSMUSG00000042349
Niacr1	-1.73969	7.65996	14.3768	5.60017	5.42749	5.49911	9.02772	8.94028	9.16485	8.16556	8.29969	8.15181	4.39685	4.53509	4.59458	6.55531	6.71565	6.91607	8.08521	8.04676	8.05747	niacin receptor 1	mMC012250	80885	NM_030701.2	ENSMUSG00000045502
Ptk2b	-1.75923	4.16485	11.4824	5.53142	5.56515	5.43734	7.60988	7.54325	7.82156	7.00187	6.9721	6.84382	5.7924	5.91351	5.96205	6.55531	6.71256	6.85521	7.37137	7.1331	7.17286	PTK2 protein tyrosine kinase 2 beta	mMC014559	19229	NM_001162366.1,NM_001162365.1,NM_172498.3	ENSMUSG00000059456
Ifit2	-1.87454	17.7407	22.4625	4.95482	5.23148	5.1219	10.0179	10.0763	10.0111	8.14392	8.15836	8.16528	4.94073	4.94056	5.08959	8.61419	8.77557	8.71539	8.52112	8.55332	8.5384	interferon-induced protein with tetratricopeptide	mMC012417	15958	NM_008332.3	ENSMUSG00000045932
LOC100503502|A530040E14Rik|LOC100503889	-1.96354	0.416599	8.01619	5.82714	5.66232	5.67286	6.72668	6.57821	6.77489	6.38757	6.3169	6.42498	5.81788	5.81842	5.82001	6.39556	6.59784	6.57547	7.16084	7.22477	7.16019	hypothetical LOC100503502|RIKEN cDNA A530040E14 ge	PH_mM_0016654	100503502|621875|100503889	XR_106070.1|XR_104597.1|XR_108233.1	ENSMUSG00000079800|ENSMUSG00000072109
Irf7	-1.98295	10.1388	16.1855	7.69261	7.5094	7.485	11.1014	11.1096	11.1883	11.0944	11.0355	11.0374	7.00324	7.12	6.86761	9.05046	9.17882	9.24069	11.2803	11.163	11.0677	interferon regulatory factor 7	PH_mM_0001080	54123	NM_016850.2	ENSMUSG00000025498
Abcg1	-2.01049	15.4101	9.21729	8.43795	8.5483	8.5434	6.79802	6.81889	6.86177	6.22543	6.22629	6.11256	7.76268	7.8897	7.7883	5.77117	5.60791	5.64572	6.41279	6.22796	6.20489	ATP-binding cassette, sub-family G (WHITE), member	PH_mM_0013712	11307	NM_009593.2	ENSMUSG00000024030
Ccl12|LOC100504977	-2.16732	17.5782	22.1431	4.9407	4.93119	4.56457	8.7256	8.97432	8.87177	8.5934	8.6274	8.49136	4.49457	4.02503	4.33906	7.3135	7.53633	7.44788	8.81298	8.77858	8.90976	chemokine (C-C motif) ligand 12|c-C motif chemokin	mMC007427	20293|100504977	NM_011331.2|XM_003085794.1	ENSMUSG00000035352
Hck	-2.22219	1.41706	8.63938	8.69552	8.54852	8.63268	9.96316	9.9047	10.1832	9.25357	9.39039	9.34263	8.26837	8.41465	8.34613	9.15674	9.31597	9.50876	9.81085	9.67476	9.62927	hemopoietic cell kinase	PH_mM_0001139	15162	NM_010407.4,NM_001172117.1	ENSMUSG00000003283
NA	-2.22864	6.33042	12.8393	8.0678	8.07316	8.11084	5.91314	5.92323	6.04768	6.50342	6.73291	6.65221	7.84723	7.87959	7.87882	6.8547	7.01948	7.04322	6.65182	6.57992	6.55298	NA	PH_mM_0011331	NA	NA	ENSMUSG00000021482
Cdc42ep2	-2.23588	4.39523	11.2082	6.61633	6.20765	6.47343	7.97404	7.8284	7.91045	7.16268	7.25832	7.33639	6.00126	6.16841	6.25799	7.32756	7.36478	7.3732	7.72458	7.74915	7.71047	CDC42 effector protein (Rho GTPase binding) 2	mMR029670	104252	NM_026772.1	ENSMUSG00000045664
Ppic	-2.2461	11.515	4.7039	7.89807	7.80928	7.82262	8.88061	8.7853	8.88515	9.3818	9.35346	9.44522	7.53745	7.54214	7.60726	8.80964	8.85243	8.95886	8.41035	8.56018	8.45219	peptidylprolyl isomerase C	mMC013968	19038	NM_008908.4	ENSMUSG00000024538
Mlkl	-2.26721	5.83118	12.3859	5.70521	5.82203	5.88066	8.13655	8.11959	8.22064	7.6089	7.46697	7.56518	6.56633	6.73087	6.57894	7.48504	7.479	7.54339	8.10047	8.09343	8.06634	mixed lineage kinase domain-like	mMC013413	74568	NM_029005.2	ENSMUSG00000012519
Cd52	-2.31582	11.907	17.361	7.54333	7.69934	7.69923	9.64973	9.84115	9.76509	9.362	9.44999	9.38421	7.23719	7.20002	7.16245	8.66594	8.78575	8.7565	9.45094	9.45714	9.38597	CD52 antigen	mMC026451	23833	NM_013706.2	ENSMUSG00000000682
Abca1	-2.34278	8.39361	1.18598	8.8288	8.71875	8.62743	7.10324	6.96937	7.26134	5.37488	5.58384	5.53469	7.1968	7.30016	7.20311	5.20384	5.30519	5.3065	5.68017	5.64169	5.65863	ATP-binding cassette, sub-family A (ABC1), member	PH_mM_0009245	11303	NM_013454.3	ENSMUSG00000015243
Ppfia3	-2.42796	16.1502	20.7832	3.91863	3.92453	4.01326	7.5846	7.58693	7.80099	7.56493	7.65099	7.56093	5.02719	4.98723	4.95467	6.80888	6.83483	6.93341	8.12069	8.23117	8.1881	protein tyrosine phosphatase, receptor type, f pol	PH_mM_0004682	76787	NM_029741.2	ENSMUSG00000003863
Cd276	-2.46124	0.417245	7.46686	7.16714	7.20479	7.12341	5.41159	5.46648	5.77691	6.10063	6.05766	6.03249	6.78719	6.82759	6.77564	6.12096	6.3101	6.40132	5.85881	5.69544	5.59111	CD276 antigen	mMC023326	102657	NM_133983.4	ENSMUSG00000035914
Csf2rb	-2.50088	0.722171	7.70298	6.9228	6.64228	6.68067	9.45297	9.23722	9.55986	8.52559	8.64905	8.61368	6.9438	7.08311	7.05471	7.52783	7.57759	7.75237	8.41589	8.38478	8.2831	colony stimulating factor 2 receptor, beta, low-af	PH_mM_0001154	12983	NM_007780.4	ENSMUSG00000071713
Cxcr4	-2.50905	22.8478	18.908	7.38964	7.52015	7.42851	5.76294	5.65792	5.77349	5.21524	5.31299	5.12202	7.59337	7.52417	7.59388	5.20384	5.42405	5.29554	5.58199	5.60145	5.5998	chemokine (C-X-C motif) receptor 4	mMC018222	12767	NM_009911.3	ENSMUSG00000045382
Hyal1	-2.5697	12.3082	6.0381	8.65697	8.89454	8.87286	7.71857	7.97919	7.85165	7.53857	7.59662	7.59236	8.93547	8.92178	8.87141	7.29925	7.32865	7.38695	7.9138	7.89705	7.89851	hyaluronoglucosaminidase 1	mMC025446	15586	NM_008317.4	ENSMUSG00000010051
Pion	-2.57845	8.61969	14.4175	5.26084	5.46248	5.34278	7.25211	7.37556	7.40613	6.41782	6.53219	6.44141	5.38404	5.29865	5.11454	6.69011	6.91384	6.84352	6.9456	6.89765	6.88053	pigeon homolog (Drosophila)	PH_mM_0014270	212167	NM_175437.3	ENSMUSG00000039934
Ankrd33b	-2.60148	9.40941	15.0539	4.60711	4.50257	4.30892	7.20459	6.85869	7.19236	6.36034	6.49334	6.67052	4.3709	4.13495	4.53094	6.01737	6.16592	6.28507	6.85517	7.00222	6.89962	ankyrin repeat domain 33B	PH_mM_0012346	67434	NM_026153.3	ENSMUSG00000022237
Tap1	-2.61012	6.77266	12.843	8.22633	8.26992	8.15746	10.0019	10.0157	10.2027	9.56903	9.55269	9.47028	8.10153	8.09454	8.05036	8.98555	9.09493	9.11575	9.43393	9.47985	9.45179	transporter 1, ATP-binding cassette, sub-family B	PH_mM_0000666	21354	NM_013683.2,NM_001161730.1	ENSMUSG00000037321
Lsp1	-2.61991	16.147	10.7657	9.04571	8.97125	9.00779	7.21019	7.02171	6.9967	6.75587	6.88674	6.97058	8.37048	8.49106	8.51439	6.66034	6.75202	6.68319	7.42483	7.50207	7.40022	lymphocyte specific 1	mMC017982	16985	NM_001136071.1,NM_019391.2	ENSMUSG00000018819
Clec4e	-2.64793	2.41921	9.06618	9.13228	9.26196	9.22966	10.2568	10.3686	10.3418	10.163	10.1597	10.0821	9.06296	9.0049	9.10075	9.57451	9.59659	9.56275	10.1713	10.1909	10.1681	C-type lectin domain family 4, member e	mMC018223	56619	NM_019948.2	ENSMUSG00000030142
Slpi	-2.8636	27.1457	29.9384	5.93582	6.1425	6.09212	10.0986	10.1504	10.1185	9.86115	9.92237	9.77405	5.61657	5.72802	5.65446	9.21876	9.63781	9.4218	10.284	10.0747	10.1769	secretory leukocyte peptidase inhibitor	mMC007881	20568	NM_011414.3	ENSMUSG00000017002
Bst2	-2.89278	0.885492	7.40247	9.58439	9.76488	9.76295	11.32	11.4463	11.1882	11.3404	11.3364	11.3132	9.94846	9.8359	9.83734	10.1583	10.3056	10.1692	11.3808	11.3843	11.3695	bone marrow stromal cell antigen 2	PH_mM_0008832	69550	NM_198095.2	ENSMUSG00000046718
Skint7	-2.9094	0.750119	7.25761	2.9484	2.77643	2.84228	5.94659	5.5193	5.99413	3.84337	4.34816	4.46034	3.14936	2.88079	3.25883	5.09477	5.17037	5.27324	5.52409	5.72491	5.61697	selection and upkeep of intraepithelial T cells 7	PH_mM_0012334	328505	NM_001142775.1	ENSMUSG00000049214
Smarca5	-2.96915	0.0546539	6.53394	7.4449	7.47774	7.52931	6.46025	6.33932	6.54012	6.67859	6.85044	6.70867	7.39074	7.42645	7.3886	6.8547	7.01262	7.03548	6.60229	6.46543	6.53274	SWI/SNF related, matrix associated, actin dependen	PH_mM_0009477	93762	NM_053124.2	NA
Hdc	-2.98376	15.5236	19.8528	3.53778	3.85666	3.87729	7.4072	7.48882	7.61751	6.35639	6.53536	6.35287	3.22248	3.05706	3.61246	6.70467	6.6938	6.74214	7.0547	7.04584	7.05266	histidine decarboxylase	PH_mM_0009199	15186	NM_008230.5	ENSMUSG00000027360
Niacr1	-2.99918	6.60791	12.3149	5.67141	5.77996	5.77268	9.12871	9.15582	9.29893	8.70532	8.61837	8.5739	4.42216	4.48655	4.36508	6.69011	6.77556	6.83407	8.12218	8.23767	8.24937	niacin receptor 1	PH_mM_0015410	80885	NM_030701.2	ENSMUSG00000045502
Fnbp1	-3.04274	1.70618	7.97797	5.16878	5.07094	5.09987	6.61673	6.65466	6.60193	6.48618	6.27262	6.08503	5.5198	5.60425	5.35458	6.07864	6.12777	6.1006	6.70818	6.71286	6.70172	formin binding protein 1	mMR029184	14269	NM_019406.3	ENSMUSG00000075415
Mbnl1	-3.06079	2.78931	8.93115	9.73051	9.81676	9.75638	8.38347	8.47665	8.53852	8.94553	8.90361	8.81848	9.86702	9.88076	9.86308	9.1555	9.28192	9.28259	8.89933	8.93217	8.94612	muscleblind-like 1 (Drosophila)	mMC015860	56758	NM_020007.3	ENSMUSG00000027763
Sh3bp5	-3.13595	0.334023	6.59548	4.23004	4.32298	4.2075	5.75102	5.76636	5.99688	5.33179	5.36521	5.30985	4.44687	4.5111	4.31237	4.83329	4.99772	5.19107	5.50402	5.40227	5.55557	SH3-domain binding protein 5 (BTK-associated)	mMR028101	24056	NM_011894.2	ENSMUSG00000021892
8430427H17Rik	-3.18615	9.42756	3.42288	6.54995	6.41191	6.46775	7.35626	7.20628	7.28508	7.55304	7.68164	7.56306	6.40863	6.49035	6.56454	7.45137	7.40742	7.53401	7.09273	7.13132	7.15655	RIKEN cDNA 8430427H17 gene	PH_mM_0002176	329540	NM_001134300.2,NM_001001986.2	ENSMUSG00000061411
Kcnk6	-3.20359	11.2422	16.0474	8.33976	8.40847	8.38218	7.02798	6.988	7.01769	7.44707	7.48428	7.48352	8.85604	8.91999	8.95455	6.95183	6.97523	7.04322	6.62571	6.65147	6.69304	potassium inwardly-rectifying channel, subfamily K	mMC003212	52150	NM_001033525.3	ENSMUSG00000046410
Flrt3	-3.33717	0.801033	6.78576	3.24056	3.26105	3.51015	6.83254	7.09186	6.95336	5.43623	5.60008	5.49357	2.82003	2.88079	3.04068	4.39803	4.28283	4.42322	4.87778	4.80486	4.97114	fibronectin leucine rich transmembrane protein 3	PH_mM_0017561	71436	NM_001172160.1,NM_178382.4	ENSMUSG00000051379
Asah1	-3.36691	1.44402	7.34687	9.18195	9.35101	9.32729	8.27019	8.46678	8.4417	8.69887	8.65781	8.61664	9.46131	9.4323	9.46649	8.73355	8.82958	8.78051	8.29079	8.38985	8.46807	N-acylsphingosine amidohydrolase 1	mMC020924	11886	NM_019734.2	ENSMUSG00000031591
Stag1	-3.39409	0.573064	6.49954	8.18843	7.95785	8.01091	7.01449	6.77745	7.02262	7.16797	7.32661	7.28724	7.98605	8.10339	8.11767	7.25356	7.2998	7.52095	6.85254	6.87259	6.85369	stromal antigen 1	PH_mM_0012827	20842	NM_009282.3	ENSMUSG00000037286
Gadd45b	-3.40913	19.9971	23.3808	7.37031	7.23284	7.22277	10.0036	9.81284	10.028	9.60073	9.62845	9.75881	7.63001	7.6795	7.73483	9.58478	9.67195	9.82713	10.1385	10.181	10.1827	growth arrest and DNA-damage-inducible 45 beta	PH_mM_0013322	17873	NM_008655.1	ENSMUSG00000015312
2010002N04Rik	-3.42976	6.0916	0.0738798	8.00706	8.2422	8.15184	8.81587	8.86629	8.80269	8.96234	9.039	8.97966	8.19866	8.15617	8.09468	9.11532	9.39337	9.20697	8.70242	8.72032	8.6814	RIKEN cDNA 2010002N04 gene	PH_mM_0003514	106878	NM_134133.2	ENSMUSG00000038059
Nfkb2	-3.44891	12.0946	16.5478	6.59742	6.54711	6.42113	8.73293	8.71607	8.70241	8.00549	8.05721	8.05146	6.65735	6.7676	6.517	8.47519	8.63915	8.65307	8.88838	8.7369	8.74571	nuclear factor of kappa light polypeptide gene enh	mMC004212	18034	NM_001177369.1,NM_001177370.1,NM_019408.3	ENSMUSG00000025225
Arhgap18	-3.46974	5.4377	10.7962	7.4571	7.40282	7.42633	6.22362	6.20166	6.35121	6.55667	6.64328	6.5465	7.37892	7.51567	7.56868	6.53497	6.73097	6.68319	6.35382	6.31219	6.37022	Rho GTPase activating protein 18	mMC013049	73910	NM_176837.2	ENSMUSG00000039031
Kiss1r	-3.52876	1.52533	7.21918	6.55849	6.76595	6.72273	8.03215	8.23172	8.22153	7.05249	7.10771	7.07098	6.45295	6.46279	6.45746	7.82439	7.99651	7.93149	7.72348	7.70899	7.78141	KISS1 receptor	PH_mM_0001528	114229	NM_053244.5	ENSMUSG00000035773
Ccl9	-3.55785	10.4886	15.0667	4.24415	4.22832	4.13401	7.68093	7.40553	7.74237	6.3721	6.60858	6.67052	2.90787	3.60794	3.66264	6.33886	6.642	6.5153	6.77303	6.99409	6.98124	chemokine (C-C motif) ligand 9	PH_mM_0002844	20308	NM_011338.2	ENSMUSG00000019122
Calcb	-3.57605	17.6862	13.622	5.28133	5.21275	5.15758	7.01336	7.03438	7.11289	7.84745	7.96382	7.88987	5.69776	5.62058	5.71046	7.71165	7.8831	7.98472	7.83803	7.73562	7.83288	calcitonin-related polypeptide, beta	mMC012740	116903	NM_054084.2	ENSMUSG00000030666
Slfn2	-3.58249	1.65489	7.2707	8.22042	8.29834	8.37937	9.88008	9.92239	9.77894	9.39744	9.36623	9.50317	7.31761	7.48597	7.39621	8.57266	8.69358	8.59644	9.36328	9.31528	9.22321	schlafen 2	mMC010285	20556	NM_011408.1	ENSMUSG00000072620
Nos2	-3.58292	8.63892	13.4485	4.52496	4.53992	4.47252	8.94224	8.7774	9.06329	7.73727	7.79564	7.79851	3.79037	4.1692	3.99988	6.62027	6.6082	6.89395	7.27596	7.39033	7.36672	nitric oxide synthase 2, inducible	PH_mM_0009408	18126	NM_010927.3	ENSMUSG00000020826
Fli1	-3.60337	6.48734	11.5607	7.63535	7.73295	7.61486	6.18807	6.06549	6.14215	6.72347	6.68502	6.57257	7.50885	7.5598	7.53516	6.5281	6.70322	6.6693	6.54661	6.46196	6.54964	Friend leukemia integration 1	mMC014562	14247	NM_008026.4	ENSMUSG00000016087
Hebp1	-3.65817	3.0163	8.4197	9.42247	9.48366	9.56373	7.81151	7.80887	7.84085	8.3542	8.38788	8.2207	9.67773	9.73449	9.7085	8.82259	8.90358	8.93765	8.52756	8.61497	8.51001	heme binding protein 1	mMC003768	15199	NM_013546.2	ENSMUSG00000042770
Timp2	-3.68138	14.0853	9.4826	8.24199	8.41131	8.34453	6.32101	6.35929	6.27108	5.87829	5.75638	5.87911	7.34396	7.3898	7.37579	5.77848	5.70566	5.65347	6.06973	6.15033	6.18579	tissue inhibitor of metalloproteinase 2	mMC022651	21858	NM_011594.3	ENSMUSG00000017466
Irg1	-3.70677	24.9139	27.5327	4.24415	4.45056	4.3249	9.53388	9.64095	9.43131	8.77893	8.8098	8.77044	4.16857	3.9026	3.99988	8.27177	8.23026	8.13895	8.63645	8.49721	8.53057	immunoresponsive gene 1	PH_mM_0008422	16365	NM_008392.1	ENSMUSG00000022126
1810033B17Rik	-3.7101	6.41178	11.3724	5.52348	5.62541	5.562	6.6466	6.64727	6.75452	6.3201	6.48671	6.40152	5.64686	5.73527	5.65446	6.55195	6.66499	6.66087	6.99936	6.9481	6.85616	RIKEN cDNA 1810033B17 gene	mMC018256	69189	NM_026985.1	ENSMUSG00000013974
Edn1	-3.71316	12.4001	16.5616	3.56399	3.68017	4.01326	7.90354	7.94838	7.94976	7.32853	7.29305	7.18572	3.74428	4.06294	3.84398	6.19097	6.21293	6.15352	6.76154	6.96296	6.94578	endothelin 1	mMC011522	13614	NM_010104.3	ENSMUSG00000021367
Mmp9	-3.71359	9.386	13.9559	5.56256	5.70951	5.41044	7.70391	7.83408	7.70379	7.18021	7.28261	7.2603	4.58382	4.78609	4.61494	6.63588	6.6811	6.6117	7.13336	7.17998	7.14182	matrix metallopeptidase 9	mMC015945	17395	NM_013599.2	ENSMUSG00000017737
Gpr77	-3.72614	7.2186	1.69138	2.65079	2.96809	2.79046	5.45011	5.2745	5.39982	5.60056	5.61606	5.6631	3.14936	3.9026	4.19821	6.8447	7.06404	7.03742	5.39719	5.2856	5.32247	G protein-coupled receptor 77	PH_mM_0014642	319430	NM_001146005.1,NM_176912.4	ENSMUSG00000074361
Cd109	-3.79199	18.2365	14.5	7.10918	7.1996	7.24919	5.59559	5.56403	5.61405	5.05483	4.98668	4.84413	7.47582	7.52417	7.54392	5.40254	5.50995	5.57314	5.69703	5.44155	5.64217	CD109 antigen	mMC025725	235505	NM_153098.3	ENSMUSG00000046186
Vaultrc5	-3.80173	5.54037	0.0112246	4.74533	4.78836	4.69434	7.39335	7.2084	7.41481	6.99143	7.14281	7.10345	6.33636	6.29176	6.36623	8.3606	8.50154	8.5325	6.56082	6.74219	6.7329	vault RNA component 5	PH_mM_0017026	378472	NR_027885.1	NA
Mrpl52	-3.82349	1.21683	6.54582	9.20744	9.23459	9.25102	10.3755	10.2784	10.2244	9.89544	10.0599	9.91574	9.54212	9.47736	9.40334	10.3343	10.5365	10.3072	10.7678	10.7834	10.918	mitochondrial ribosomal protein L52	mMC018924	68836	NM_026851.2	ENSMUSG00000010406
Cbr2	-3.82458	5.98402	0.508462	7.05802	6.84929	6.84186	5.3889	5.34492	5.51708	5.02543	5.15046	5.07222	6.70512	6.75984	6.79656	5.5129	5.54035	5.86807	6.30491	6.26674	6.26458	carbonyl reductase 2	PH_mM_0004506	12409	NM_007621.2	ENSMUSG00000025150
Gm11428|LOC100504934	-3.85284	5.44734	10.3527	8.94011	8.88125	8.95143	10.8756	11.209	11.1461	10.8631	10.6159	10.6218	7.52725	7.5457	7.19387	9.76784	9.79438	9.97634	10.9577	10.811	10.9115	predicted gene 11428|extracellular peptidase inhib	PH_mM_0000042	100034251|100504934	NM_001081957.1|XM_003086779.1	ENSMUSG00000069792
Irg1	-3.86029	34.1086	35.9026	2.78267	3.05734	2.99066	10.4106	10.3423	10.618	9.64129	9.65397	9.70429	3.14936	3.49042	3.32488	9.71441	9.97557	10.1028	10.2872	10.0212	10.113	immunoresponsive gene 1	PH_mM_0015133	16365	NM_008392.1	ENSMUSG00000022126
Ccl7	-3.88146	37.3538	36.9569	4.21574	4.32298	4.07534	10.2023	10.1759	10.2582	10.4661	10.4169	10.4478	4.10281	4.06294	3.84398	10.1737	10.242	10.3096	9.59803	9.79566	9.73105	chemokine (C-C motif) ligand 7	mMC005764	20306	NM_013654.3	ENSMUSG00000035373
Dusp14	-3.91616	12.1638	16.157	5.21315	4.88868	5.28269	8.326	8.2302	8.28672	7.43097	7.55524	7.58095	5.96392	5.85113	5.94603	8.37103	8.63327	8.5493	8.93905	8.87683	8.84639	dual specificity phosphatase 14	mMC019809	56405	NM_019819.3	ENSMUSG00000018648
Itga5	-3.94949	2.76389	7.81265	5.98478	5.80121	5.80998	7.22497	7.0306	7.19153	6.52707	6.62028	6.69864	5.83038	5.82505	5.90202	6.59479	6.65847	6.6887	6.74113	6.72896	6.71601	integrin alpha 5 (fibronectin receptor alpha)	PH_mM_0000951	16402	NM_010577.3	ENSMUSG00000000555
Gpr84	-3.98473	8.85611	3.87197	7.44256	7.6392	7.59906	8.10282	8.03949	8.27385	8.69849	8.74036	8.60846	7.16948	7.19331	7.14474	8.53906	8.64141	8.6964	8.56725	8.46629	8.41706	G protein-coupled receptor 84	PH_mM_0008604	80910	NM_030720.1	ENSMUSG00000063234
Zdhhc14	-4.01809	0.74854	5.83244	6.85769	6.99126	6.93411	5.99477	6.11402	5.90201	6.30354	6.18672	6.12605	7.18884	7.28492	7.13001	6.49301	6.53698	6.51855	6.08687	6.04002	6.08438	zinc finger, DHHC domain containing 14	mMR029383	224454	NM_146073.3	ENSMUSG00000034265
H28	-4.03877	6.86959	11.3842	4.09375	4.1601	4.27619	7.93514	7.81868	8.1019	7.72424	7.9369	7.7335	3.95775	3.60794	3.61246	5.43386	5.65353	5.84283	7.14523	7.12953	7.0885	histocompatibility 28	PH_mM_0014596	15061	NM_031367.1	NA
8430419L09Rik	-4.04064	0.488407	5.55041	6.83966	6.98698	7.10149	6.21107	6.20743	6.16328	6.6583	6.54167	6.63087	7.11249	7.11455	7.13658	6.2101	6.19231	6.0654	5.96662	5.92201	5.95952	RIKEN cDNA 8430419L09 gene	mMC005822	74525	NM_028982.4	ENSMUSG00000030207
Ahnak	-4.05921	7.38383	2.35596	8.29207	8.45646	8.33958	7.24764	7.24271	7.33958	6.4326	6.29702	6.41833	8.34062	8.21845	8.12623	7.23672	7.16943	7.2096	7.19323	7.15768	7.13996	AHNAK nucleoprotein (desmoyokin)	mMR029440	66395	NM_001039959.1	ENSMUSG00000069833
N4bp2l1	-4.07219	9.88023	13.9951	8.50796	8.47164	8.42599	6.39935	6.31378	6.5449	6.80257	7.00232	6.84382	8.18105	8.30294	8.29552	6.80104	7.0856	7.13339	6.8499	6.70197	6.77391	NEDD4 binding protein 2-like 1	PH_mM_0009501	100637	NM_133898.4	ENSMUSG00000041132
Slc12a2	-4.08419	1.88134	6.81047	6.73004	6.85051	6.76592	5.48721	5.56948	5.53463	5.81233	5.74947	5.7382	7.08981	7.16947	7.19077	6.4073	6.44827	6.40861	5.82994	5.92201	6.07366	solute carrier family 12, member 2	PH_mM_0014011	20496	NM_009194.3	ENSMUSG00000024597
Fbxl20	-4.10127	3.35325	8.14735	6.55423	6.65431	6.54621	5.24744	5.15867	5.28951	5.60056	5.53348	5.35903	6.41903	6.36756	6.36623	5.68693	5.7712	5.69875	5.18461	5.35091	5.49978	F-box and leucine-rich repeat protein 20	PH_mM_0003064	72194	NM_028149.1	ENSMUSG00000020883
Traf1	-4.12118	21.8397	24.5128	4.61693	4.77873	4.96504	8.13137	8.37756	8.19507	7.7452	7.62151	7.6158	4.84617	4.66828	4.59458	8.29266	8.2377	8.33161	8.62667	8.47979	8.57489	TNF receptor-associated factor 1	mMC006282	22029	NM_009421.3	ENSMUSG00000026875
0610042G04Rik	-4.12515	3.7119	8.44219	6.01695	6.50462	6.52314	7.86851	8.03163	8.02186	7.30886	7.17338	7.17012	6.16068	6.2007	6.2461	7.58577	7.58926	7.60015	7.61152	7.67131	7.61581	RIKEN cDNA 0610042G04 gene	mMC020549	68380	XR_108174.1	NA
Tcfcp2l1	-4.16992	7.25316	2.3814	6.19089	6.39849	6.33608	7.56391	7.75278	7.68975	7.66503	7.63846	7.50738	6.92317	6.79303	6.8825	8.53536	8.65482	8.60496	7.68639	7.71695	7.68279	transcription factor CP2-like 1	mMC006985	81879	NM_023755.2	ENSMUSG00000026380
Relb	-4.17766	4.10473	8.72804	7.11163	7.05032	7.02075	8.63715	8.55394	8.73472	8.14723	8.21306	8.09294	7.53066	7.55395	7.65422	8.43195	8.5525	8.79865	8.88527	8.76442	8.79625	avian reticuloendotheliosis viral (v-rel) oncogene	PH_mM_0005719	19698	NM_009046.2	ENSMUSG00000002983
Gcnt1	-4.19046	8.91554	13.0084	8.22873	8.26903	8.31802	6.86065	6.83131	6.85364	7.00394	7.11483	6.94333	8.02142	8.17211	8.12134	7.06887	7.32193	7.2096	6.83927	6.82536	6.83874	glucosaminyl (N-acetyl) transferase 1, core 2	PH_mM_0009055	14537	NM_173442.3,NM_001136484.1,NM_010265.3	ENSMUSG00000038843
Pla2g15	-4.20847	13.9801	10.029	9.30192	9.43313	9.45526	8.13248	8.16043	8.07684	7.89022	7.80901	7.81515	9.63808	9.61939	9.69832	8.22548	8.19853	8.2282	8.42085	8.52721	8.54389	phospholipase A2, group XV	mMC002371	192654	NM_133792.2	ENSMUSG00000031903
Tlr7	-4.20906	5.81482	0.901864	8.29881	8.45843	8.40432	7.59984	7.88213	7.59666	6.8276	6.93033	6.7621	8.41225	8.36792	8.30167	5.97633	5.8977	5.95744	6.2725	6.35952	6.19539	toll-like receptor 7	mMC009252	170743	NM_133211.3	ENSMUSG00000044583
Tspan10	-4.24866	6.19047	1.36095	7.33245	7.57521	7.57551	6.11572	6.05214	6.02126	5.36428	5.35498	5.20365	8.8279	8.89082	8.76735	6.42274	6.59436	6.54108	7.16471	7.0123	7.00278	tetraspanin 10	mMC016690	208634	NM_145363.2	ENSMUSG00000039691
Irf2bp2	-4.25148	8.33237	3.68941	7.96488	7.97795	7.94509	7.10427	6.99458	7.07252	6.24775	6.12188	6.28282	8.31401	8.41117	8.39756	7.15539	7.26298	7.19316	7.0739	7.14371	7.0885	interferon regulatory factor 2 binding protein 2	PH_mM_0013183	270110	NM_001164598.1	NA
Cd109	-4.26033	16.6648	13.1934	6.93844	6.94203	6.93767	5.03502	5.16682	5.14015	4.38066	4.5934	4.4127	7.08804	7.20169	6.91572	4.69358	4.72426	4.80908	5.05079	4.66953	4.88691	CD109 antigen	mMR027434	235505	NM_153098.3	ENSMUSG00000046186
Camk1	-4.27213	8.91296	12.9072	9.12261	9.10913	9.13909	7.31438	7.17397	7.17646	7.55304	7.72593	7.66398	9.12294	9.15834	9.16482	7.98205	8.09991	8.05365	7.77403	7.84695	7.91148	calcium/calmodulin-dependent protein kinase I	mMC001879	52163	NM_133926.2	ENSMUSG00000030272
Arl4d	-4.27216	27.7174	29.7657	4.23004	4.30779	4.15286	10.2513	10.1061	10.372	9.44818	9.4246	9.37315	4.3709	3.60794	3.9247	9.56263	9.61698	9.76919	9.91596	9.77066	9.82709	ADP-ribosylation factor-like 4D	PH_mM_0015132	80981	NM_025404.3	ENSMUSG00000034936
Ccdc127	-4.27393	5.46483	9.82754	8.08459	8.13897	8.1031	6.86985	6.89984	6.86177	7.31798	7.19161	7.18727	8.39518	8.34318	8.37361	7.39934	7.5431	7.36346	7.20997	7.22639	7.30723	coiled-coil domain containing 127	mMR029965	67433	NM_001168659.1,NM_024201.3	ENSMUSG00000021578
0610007C21Rik	-4.28124	6.24776	10.5214	9.14421	9.11489	9.04252	7.95919	7.77703	7.87835	8.24952	8.28494	8.3654	9.11482	9.17123	9.21648	8.11045	8.2255	8.28986	8.13029	8.11896	8.1617	RIKEN cDNA 0610007C21 gene	mMR001171	381629	NM_027855.3	ENSMUSG00000013622
Erp44	-4.28716	3.88043	8.37139	6.8289	6.97512	6.95415	5.49756	5.60159	5.39483	5.50337	5.70694	5.64882	6.59567	6.55929	6.517	5.8213	6.0996	5.85553	5.4084	5.4221	5.38868	endoplasmic reticulum protein 44	PH_mM_0005686	76299	NM_029572.2	ENSMUSG00000028343
Bcl2l1	-4.29962	0.108871	4.79772	7.40313	7.45853	7.48294	8.47212	8.49142	8.58373	8.55018	8.56657	8.51254	7.60924	7.71409	7.67164	7.79178	7.85286	7.97262	8.51163	8.43728	8.49909	BCL2-like 1	mMR027609	12048	NM_009743.4	ENSMUSG00000007659
Bclaf1	-4.32479	4.40545	8.79758	8.53465	8.59918	8.58103	7.4003	7.32036	7.42209	7.61342	7.68966	7.62682	8.26238	8.38289	8.33236	7.73668	7.8578	7.81571	7.59785	7.59475	7.62957	BCL2-associated transcription factor 1	PH_mM_0002907	72567	NM_001025393.1,NM_001025392.1,NM_153787.2	ENSMUSG00000037608
Gpr141	-4.32921	0.043383	4.68778	7.30594	7.48363	7.49999	6.51207	6.49759	6.35506	6.77429	6.73551	6.71364	7.42033	7.5314	7.38605	6.99815	6.80986	6.85055	6.61239	6.58915	6.64546	G protein-coupled receptor 141	PH_mM_0004464	353346	NM_181754.4	ENSMUSG00000053101
1190002H23Rik	-4.33137	11.137	6.95175	5.42298	5.42749	5.31917	6.86985	6.72397	6.92556	6.63759	6.66297	6.62817	5.36447	5.48181	5.4112	7.50212	7.6874	7.67558	6.68664	6.73692	6.66656	RIKEN cDNA 1190002H23 gene	mMC015314	66214	NM_025427.2	ENSMUSG00000022018
Nt5e	-4.33567	8.85038	4.39319	4.66466	4.67704	4.56457	5.59091	5.53631	5.41952	5.66576	5.72132	5.75127	4.60497	4.48655	4.59458	6.31781	6.14974	5.9402	5.63673	5.70289	5.75948	5' nucleotidase, ecto	mMC006073	23959	NM_011851.4	ENSMUSG00000032420
Elovl5	-4.33571	3.1145	7.59709	9.51259	9.73064	9.73251	8.28967	8.50656	8.3403	8.78872	8.8793	8.73883	10.0026	9.94013	9.99222	8.97546	9.11923	9.06834	8.87137	8.85895	8.86078	ELOVL family member 5, elongation of long chain fa	mMC009951	68801	NM_134255.3	ENSMUSG00000032349
Upp1	-4.35806	7.13578	11.2152	4.02707	3.2986	3.99175	9.4321	9.21528	9.44555	8.59043	8.65591	8.6133	3.22248	3.36061	3.04068	6.1053	6.15516	6.27682	7.48961	7.53353	7.43262	uridine phosphorylase 1	PH_mM_0004245	22271	NM_001159402.1,NM_009477.3,NM_001159401.1	ENSMUSG00000020407
Junb	-4.37987	12.3875	8.44218	7.20944	7.32259	7.25784	8.83107	8.96286	8.98346	8.9184	8.81564	8.81575	7.64936	7.54924	7.4025	9.10802	9.24101	9.16656	8.50459	8.4305	8.47738	Jun-B oncogene	PH_mM_0005813	16477	NM_008416.2	ENSMUSG00000052837
NA	-4.38086	8.10409	3.64063	4.72795	4.70863	4.66055	5.85357	5.73458	5.76661	6.06418	6.09275	5.98221	4.98488	4.95636	4.79894	5.84204	5.67993	5.90478	5.51411	5.48858	5.55557	NA	mMC002654	NA	NA	NA
Ccpg1	-4.38547	8.15336	12.0889	7.98142	8.12601	8.17862	6.96103	6.95857	6.81806	7.14664	7.10949	7.19036	8.33403	8.45359	8.37929	7.20918	7.05309	7.11742	6.88368	6.71825	6.86598	cell cycle progression 1	mMR027450	72278	NM_028181.4	ENSMUSG00000089865|ENSMUSG00000034563
Isg15	-4.39129	26.279	28.3688	6.44925	6.55209	6.48095	10.3775	10.4156	10.5173	9.56951	9.71084	9.61234	6.87841	6.81292	6.74945	10.3859	10.5038	10.5462	10.341	10.3256	10.3223	ISG15 ubiquitin-like modifier	PH_mM_0013377	100038882	NM_015783.3	ENSMUSG00000035692
Fmnl3	-4.3934	0.257823	4.79823	6.08747	6.25777	6.18694	7.62167	7.82098	7.73274	7.37392	7.25986	7.21622	6.53303	6.57503	6.28137	6.95408	6.97284	6.91388	7.15111	7.18674	7.21682	formin-like 3	mMR031017	22379	NM_011711.1	ENSMUSG00000023008
Pla2g5	-4.41244	14.4628	10.8564	5.45761	5.48676	5.66019	7.07061	7.04565	6.94063	7.31798	7.40921	7.41451	5.95847	5.98357	5.95674	7.26683	7.51435	7.30294	7.19698	7.11516	7.18359	phospholipase A2, group V	mMC021220	18784	NM_011110.4,NM_001122954.1	ENSMUSG00000041193
Tmem90b	-4.41535	13.675	16.9659	5.09223	5.12046	5.06973	9.95548	9.99843	10.1261	9.18575	9.19854	9.05743	4.86256	4.68889	4.71109	7.72633	7.87344	7.87862	8.25187	8.21202	8.20297	transmembrane protein 90B	PH_mM_0001527	433485	NM_001085521.2	ENSMUSG00000074736
Pi16	-4.41713	4.42201	8.6808	6.05048	6.39268	6.40104	3.8522	4.08543	3.97062	4.35222	4.40209	4.36276	5.75293	5.94915	5.86769	4.75582	4.44208	4.254	4.095	3.56452	3.99118	peptidase inhibitor 16	mMC016826	74116	NM_023734.3	ENSMUSG00000024011
Serpinb2	-4.45941	12.9197	16.2443	5.09223	5.29729	5.25125	10.9615	11.0738	11.0133	11.0295	10.969	10.937	5.11952	5.01718	4.98313	8.1294	8.28057	8.19284	9.79304	9.80933	9.79535	serine (or cysteine) peptidase inhibitor, clade B,	mMC018876	18788	NM_001174170.1,NM_011111.4	ENSMUSG00000062345
Cadm1	-4.46412	7.82002	11.6872	10.1133	10.1496	10.145	8.32661	8.38314	8.53049	8.77752	8.74766	8.81696	10.1226	10.0986	10.1348	9.01839	9.1999	9.16679	8.84584	8.96402	8.97055	cell adhesion molecule 1	mMC013796	54725	NM_207675.2,NM_001025600.1,NM_207676.2,NM_018770.3	ENSMUSG00000032076
Src	-4.52954	11.2073	14.6333	6.3408	6.50289	6.44859	9.09509	9.02512	9.04248	8.50455	8.592	8.5385	7.31339	7.40217	7.34035	8.78178	9.07821	8.90407	9.21964	9.02294	9.15524	Rous sarcoma oncogene	mMC016824	20779	NM_009271.3,NM_001025395.2	ENSMUSG00000027646
1110008P14Rik	-4.5375	7.48809	11.289	8.50473	8.43149	8.48528	9.46739	9.40954	9.46576	9.42194	9.38087	9.36179	8.49436	8.60397	8.55644	9.4863	9.41789	9.5821	9.84897	9.92575	9.87524	RIKEN cDNA 1110008P14 gene	mMC025632	73737	NM_198001.2	ENSMUSG00000039195
Tmem191c	-4.5448	6.54432	2.21827	6.97742	7.18476	7.13419	5.65012	5.74833	5.77349	5.5921	5.40511	5.2367	6.60144	6.45929	6.45422	5.67083	5.59854	5.60605	5.89376	6.02399	5.97749	transmembrane protein 191C	mMC022608	224019	NM_177473.3	ENSMUSG00000055692
Cnrip1	-4.54743	3.2826	7.43493	8.00205	8.17097	8.16827	6.88413	6.98272	6.94063	7.32853	7.16835	7.35617	8.82323	8.91247	8.95774	7.54294	7.64564	7.66839	7.25855	7.28458	7.36227	cannabinoid receptor interacting protein 1	mMC022594	380686	NM_029861.2	ENSMUSG00000044629
NA	-4.55589	0.0105948	4.293	4.70131	4.40975	4.45867	5.73489	5.56948	5.67259	5.25164	5.26917	5.38742	4.74189	4.84024	4.95467	5.75637	5.88362	5.97999	6.25349	6.2959	6.23747	NA	PH_mM_0010910	NA	NA	ENSMUSG00000028773
Pilra	-4.57135	7.57947	11.3243	6.46649	6.61932	6.64315	8.3342	8.4099	8.61745	8.1109	8.21365	8.11764	5.40323	5.22935	5.35458	7.4151	7.44683	7.61221	8.05479	8.07558	8.07074	paired immunoglobin-like type 2 receptor alpha	mMC012020	231805	NM_153510.3	ENSMUSG00000046245
Trem2	-4.57855	12.7203	9.11133	10.2392	10.3197	10.4232	8.56418	8.64774	8.48731	7.95313	7.83611	7.7687	9.92554	10.104	9.82972	8.51334	8.5579	8.47022	8.5241	8.46723	8.48805	triggering receptor expressed on myeloid cells 2	mMC000876	83433	NM_031254.2	ENSMUSG00000023992
Clstn3	-4.62073	4.96531	0.685019	4.97563	5.27977	5.21879	6.26276	6.45133	6.11571	6.83253	6.7934	6.85682	5.35453	5.47246	5.39268	6.19097	6.36417	6.125	6.01647	6.12143	6.15643	calsyntenin 3	PH_mM_0007627	232370	NM_153508.4	ENSMUSG00000008153
Il27	-4.62908	7.85741	11.4941	6.03864	5.89804	5.93058	8.29817	8.21175	8.44597	8.12721	8.24793	8.05211	5.49408	5.43419	5.53208	6.97415	6.94623	7.11025	7.66439	7.69692	7.66865	interleukin 27	PH_mM_0007142	246779	NM_145636.1	ENSMUSG00000044701
Mtmr7	-4.64027	0.0653373	4.20574	3.56399	3.33516	3.1279	5.22743	5.13381	5.1965	4.58378	4.57135	4.28304	3.69624	2.971	3.56005	4.77574	4.76813	4.75407	5.15637	4.95595	5.03381	myotubularin related protein 7	PH_mM_0013722	54384	NM_001040699.1	ENSMUSG00000039431
NA	-4.6405	2.28282	6.34863	4.82805	4.92283	4.92171	5.8055	5.99333	6.0266	5.46555	5.36521	5.21478	4.56223	4.46139	4.46309	5.88228	6.00373	6.01826	6.08687	5.88557	6.05185	NA	PH_mM_0012890	NA	NA	NA
Add3	-4.65722	3.47844	7.44435	8.16624	8.0408	8.06232	6.40769	6.2955	6.62855	6.57594	6.79095	6.62002	7.52039	7.52053	7.52633	6.51071	6.78425	6.88947	6.31849	6.3786	6.15643	adducin 3 (gamma)	mMC014505	27360	NM_013758.3,NM_001164101.1,NM_001164100.1,NM_001164099.1	ENSMUSG00000025026
Csf2	-4.66248	22.4313	20.245	3.10107	3.2986	3.25412	7.8598	7.70565	8.02475	8.16751	8.35456	8.11703	3.53896	2.971	3.18954	7.44449	7.6272	7.75898	7.01741	6.97968	6.92065	colony stimulating factor 2 (granulocyte-macrophag	mMC014357	12981	NM_009969.4	ENSMUSG00000018916
Gng2	-4.6778	5.05564	8.87113	8.32847	8.53196	8.43107	6.09608	6.19294	6.12299	6.62253	6.76864	6.64957	8.07817	8.02154	7.96254	7.12927	7.11916	7.24327	7.01517	6.99409	7.03837	guanine nucleotide binding protein (G protein), ga	PH_mM_0003353	14702	NM_001038637.1,NM_010315.4	ENSMUSG00000043004
Tnfrsf1b	-4.71883	21.5408	23.7696	7.06659	7.19699	7.03377	10.767	10.7646	10.8435	10.5761	10.5804	10.5625	7.51348	7.50464	7.49249	9.70208	9.88337	9.85182	10.1901	10.2286	10.2261	tumor necrosis factor receptor superfamily, member	PH_mM_0016024	21938	NM_011610.3	ENSMUSG00000028599
Bcl3	-4.74335	3.70715	7.51777	4.66466	4.88868	4.99018	6.83796	6.70665	6.83007	5.94615	6.04741	5.92927	5.3138	5.37389	5.23078	6.34302	6.63533	6.48548	6.35815	6.22796	6.38218	B-cell leukemia/lymphoma 3	PH_mM_0006762	12051	NM_033601.3	ENSMUSG00000053175
NA	-4.77494	1.17121	5.05626	4.84381	4.87996	4.93926	5.72673	5.8186	6.07342	5.5126	5.66253	5.48514	4.60497	4.72889	4.95467	5.77117	5.7791	5.97999	6.10928	6.08663	6.15145	NA	PH_mM_0010471	NA	NA	ENSMUSG00000028960
Slc1a4	-4.7886	4.67365	8.34186	8.35657	8.47309	8.4764	6.99852	7.16406	7.00975	7.52265	7.37014	7.29422	8.20389	8.34743	8.05691	6.80366	6.82104	6.72905	6.47619	6.50284	6.48025	solute carrier family 1 (glutamate/neutral amino a	mMC013788	55963	NM_018861.3	ENSMUSG00000020142
Rasgrp3	-4.82327	6.89051	10.3261	7.7346	7.75159	7.59661	4.95884	4.96034	4.97239	5.62551	5.47135	5.46807	7.2523	7.41168	7.03858	5.89535	5.99107	6.04993	5.78502	5.86052	5.69075	RAS, guanyl releasing protein 3	mMC021933	240168	NM_001166493.1,NM_207246.4	ENSMUSG00000071042
Npy	-4.84383	0.129649	3.91058	6.10547	5.87876	5.88406	7.80177	7.6501	7.79464	7.08741	7.21274	7.12836	7.00517	7.10724	7.00739	7.83565	7.90777	7.96958	8.11921	8.04033	7.95188	neuropeptide Y	mMC013235	109648	NM_023456.2	ENSMUSG00000029819
Usf2	-4.84927	3.01069	6.68434	6.67732	6.60215	6.60748	5.33589	5.31734	5.36952	5.40602	5.63179	5.53469	6.718	6.78547	6.79656	5.8213	6.01622	6.04472	5.63673	5.50679	5.66675	upstream transcription factor 2	PH_mM_0017421	22282	NM_011680.2	ENSMUSG00000058239
Pxn	-4.85246	3.96496	7.57538	7.29378	7.35797	7.25179	8.43098	8.49347	8.54262	8.25606	8.23933	8.15769	7.67031	7.62963	7.57504	8.14253	8.24976	8.3047	8.32643	8.4488	8.31344	paxillin	mMC011168	19303	NM_133915.2,NM_011223.2	ENSMUSG00000029528
Pltp	-4.85299	6.71489	2.94488	7.27595	7.37775	7.37172	6.16453	6.2715	6.24359	5.76343	5.83585	5.77057	6.63257	6.61482	6.54402	5.49372	5.30519	5.47665	5.57257	5.58489	5.60842	phospholipid transfer protein	PH_mM_0005251	18830	NM_011125.2	ENSMUSG00000017754
Csrp1	-4.86042	0.275366	4.02471	9.38799	9.47006	9.52128	7.95787	8.18701	8.05149	8.74134	8.58713	8.60322	9.74901	9.84769	9.82417	8.96767	8.91631	8.96027	8.86786	8.97055	8.97025	cysteine and glycine-rich protein 1	mMC009756	13007	NM_007791.5	ENSMUSG00000026421
Tmem195	-4.86169	1.85326	5.56025	6.52534	6.73056	6.63676	5.41159	5.54192	5.38982	5.63369	5.51612	5.53469	6.55736	6.51718	6.38376	5.75637	5.69716	5.76305	5.22554	5.16635	5.49018	transmembrane protein 195	mMC010640	319660	NM_178767.5	ENSMUSG00000050103
Slc31a2	-4.87592	8.20598	11.4465	8.40538	8.64963	8.61952	10.0278	10.1864	10.0181	9.58092	9.69404	9.61698	8.64077	8.59821	8.61601	9.7137	9.90548	9.73088	9.79624	9.76569	9.78511	solute carrier family 31, member 2	mMC019237	20530	NM_025286.2	ENSMUSG00000066152
Gm885	-4.88034	15.5123	18.0906	6.40065	6.42327	6.39085	8.5673	8.47814	8.61685	8.45723	8.50535	8.4388	6.30593	6.25374	6.29285	7.71376	7.84191	7.85067	8.11698	8.2288	8.24199	predicted gene 885	PH_mM_0000904	380732	NM_001033435.2	ENSMUSG00000040528
Xpot	-4.91034	0.986259	4.63148	9.48266	9.54363	9.60338	8.74844	8.71911	8.7002	8.82895	8.88384	8.86547	9.71471	9.83542	9.82628	9.19891	9.29395	9.23684	8.9397	9.02106	8.9865	exportin, tRNA (nuclear export receptor for tRNAs)	mMC019552	73192	NM_001081056.1	ENSMUSG00000034667
5730528L13Rik	-4.91616	4.15506	0.387443	5.65406	5.69011	5.72202	6.7608	6.63233	6.78368	6.58857	6.62028	6.51369	5.94748	6.02769	5.94603	6.94957	7.06839	7.03936	6.38374	6.47234	6.28662	RIKEN cDNA 5730528L13 gene	mMC017318	66665	NM_001145925.1,NM_001145924.1,NM_028137.3	ENSMUSG00000039693
Stk40	-4.92378	4.41687	0.669829	7.89919	7.82702	7.77137	8.84278	8.72238	8.82841	9.0189	8.98144	9.00835	8.33454	8.36323	8.41778	8.86714	8.98533	9.06784	8.65358	8.81131	8.75941	serine/threonine kinase 40	PH_mM_0004636	74178	NM_001145827.1,NM_028800.3	ENSMUSG00000042608
Slc11a2	-4.92675	8.74032	11.8559	6.90991	7.09845	7.10551	8.60676	8.73762	8.61745	8.12518	8.26098	8.13757	6.22133	6.02228	6.0723	8.18025	8.3736	8.24398	8.42085	8.4507	8.35011	solute carrier family 11 (proton-coupled divalent	PH_mM_0004589	18174	NM_001146161.1	ENSMUSG00000023030
Plxnc1	-4.92713	6.49587	9.79601	7.00864	6.8938	6.93649	5.14316	5.05534	5.31147	5.74901	5.90354	5.77692	7.31198	7.39669	7.4443	5.55932	5.55029	5.91077	5.85881	5.60963	5.63384	plexin C1	PH_mM_0014738	54712	NM_018797.2	NA
Rnf183	-4.9274	10.8814	7.62175	4.17162	4.22832	3.99175	6.04372	5.97535	6.08855	6.5	6.46657	6.41499	4.86256	4.94056	4.98313	6.17637	6.3101	6.40132	6.23412	5.99669	6.07903	ring finger protein 183	PH_mM_0007038	76072	NM_153504.3	ENSMUSG00000063851
Il6	-4.93637	17.2887	14.7773	4.48128	3.37074	4.34065	9.66464	9.47282	9.75822	10.2569	10.4896	10.4385	3.64611	3.71485	4.46309	9.07427	9.22833	9.42678	8.67893	8.60686	8.56645	interleukin 6	PH_mM_0000958	16193	NM_031168.1	ENSMUSG00000025746
Avpi1	-4.9637	0.212295	3.76734	8.03011	8.08503	8.02341	6.37392	6.4239	6.53853	6.83989	6.88003	6.73817	8.476	8.45645	8.44293	7.62223	7.70477	7.78132	7.34111	7.46066	7.42846	arginine vasopressin-induced 1	PH_mM_0005147	69534	NM_027106.4	ENSMUSG00000018821
Tnni2	-4.97701	3.90408	0.249939	7.93705	7.78448	7.80383	6.14852	5.77968	6.07596	5.64181	5.68498	5.80192	7.53179	7.5516	7.53736	6.5452	6.58385	6.75764	7.05255	7.15421	7.07273	troponin I, skeletal, fast 2	PH_mM_0009327	21953	NM_009405.2	ENSMUSG00000031097
Agrn	-4.97886	3.89544	7.2872	5.49519	5.70566	5.66443	6.95384	6.92543	6.98961	6.57275	6.69045	6.51672	5.57738	5.60425	5.499	6.30927	6.48393	6.5724	6.55018	6.49614	6.62079	agrin	mMR030126	11603	NM_021604.2	ENSMUSG00000041936
Chd3	-4.98321	5.19501	1.59057	8.85196	9.04483	9.07286	7.87188	8.08849	8.01859	7.24089	7.51565	7.42918	9.62824	9.56639	9.59536	8.26146	8.38878	8.3427	8.40924	8.40691	8.32997	chromodomain helicase DNA binding protein 3	PH_mM_0006635	216848	NM_146019.2	ENSMUSG00000018474
Cd83	-4.98414	8.4002	11.4532	6.45398	6.28408	6.18694	8.12952	8.13604	8.32704	7.94992	7.7766	7.72089	6.63257	6.76502	6.5291	7.98044	7.97132	8.21158	8.25577	8.24003	8.15297	CD83 antigen	mMC016845	12522	NM_009856.2	ENSMUSG00000015396
Junb	-4.99686	7.35143	3.90105	6.83322	6.67356	6.67605	8.42575	8.24306	8.60882	8.42722	8.53493	8.5413	6.99358	7.03104	7.15121	8.17428	8.14157	8.37778	7.75817	7.71894	7.70415	Jun-B oncogene	PH_mM_0013779	16477	NM_008416.2	ENSMUSG00000052837
Grb2	-5.0024	0.0440949	3.5241	8.55296	8.72234	8.70231	7.51023	7.71143	7.60878	7.74025	7.8019	7.70351	8.23581	8.15809	8.21473	7.84954	7.97571	7.88029	7.60533	7.62456	7.6752	growth factor receptor bound protein 2	mMC014789	14784	NM_008163.3	ENSMUSG00000059923
Mfsd6	-5.0109	1.7218	5.1557	8.71933	8.70768	8.6851	8.08551	8.04363	8.18927	7.98627	8.05514	8.08919	8.96485	9.03336	8.97456	7.96416	8.10838	8.22703	7.65616	7.58914	7.52904	major facilitator superfamily domain containing 6	mMC003662	98682	NM_133829.2	ENSMUSG00000041439
Emp3	-5.0115	2.60254	6.00119	9.14538	9.3811	9.35454	8.50095	8.4553	8.55268	8.63157	8.62231	8.61182	9.5551	9.60168	9.53278	8.59123	8.6066	8.75476	8.43449	8.33846	8.26276	epithelial membrane protein 3	PH_mM_0012466	13732	NM_010129.2	ENSMUSG00000040212
Zcchc4	-5.0236	4.72107	7.98023	5.38712	5.52441	5.562	6.62512	6.74604	6.61828	6.49656	6.52901	6.47977	5.5198	5.50933	5.57974	6.17146	6.23313	6.17209	6.48765	6.37481	6.37422	zinc finger, CCHC domain containing 4	mMC009947	78796	NM_030185.2	NA
B3galtl	-5.02662	0.327429	3.75855	6.48345	6.84805	6.81673	4.99341	5.2745	5.14657	5.39575	5.235	5.07222	6.09135	6.05431	5.91875	5.27853	5.21275	5.3699	4.75776	4.60554	4.65064	beta 1,3-galactosyltransferase-like	PH_mM_0005624	381694	NM_001081204.1	ENSMUSG00000051950
Lrrc25	-5.04128	2.47668	5.82364	5.59276	5.8082	5.65165	8.0403	8.05003	8.03553	7.64667	7.67457	7.70074	6.15621	6.26232	6.25008	6.69011	6.82381	6.7602	6.99708	7.06315	7.12499	leucine rich repeat containing 25	mMC024197	211228	NM_153074.3	ENSMUSG00000049988
Mcf2l	-5.04549	0.228732	3.62261	9.09291	9.13886	9.18653	8.38663	8.33939	8.28616	8.69505	8.62309	8.70653	9.14035	9.25409	9.27529	8.56278	8.71972	8.63637	8.62577	8.66231	8.63499	mcf.2 transforming sequence-like	mMC015184	17207	NM_001159486.1,NM_001159485.1,NM_178076.3	ENSMUSG00000031442
Itgb5	-5.04824	1.98374	5.33614	8.26824	8.24312	8.26028	7.38323	7.35293	7.40411	7.77056	7.83524	7.71269	8.35566	8.41316	8.46008	7.49033	7.5431	7.66426	7.56607	7.59811	7.61466	integrin beta 5	PH_mM_0012670	16419	NM_001145884.1	ENSMUSG00000022817
Spred3	-5.06859	3.51836	0.0432131	4.00974	4.27672	4.3249	5.56236	5.525	5.62604	5.53981	5.61606	5.51845	4.86256	4.97191	5.05097	5.82826	5.82524	5.95173	5.32718	5.23958	5.35612	sprouty-related, EVH1 domain containing 3	PH_mM_0008060	101809	NM_182927.3	ENSMUSG00000037239
Dusp16	-5.06917	0.514001	3.85825	6.55708	6.46025	6.50318	8.67291	8.54342	8.71643	7.83308	8.14958	7.96721	7.51924	7.60429	7.60726	7.9658	8.2289	8.21397	8.13102	8.11097	8.06487	dual specificity phosphatase 16	mMC018083	70686	NM_130447.2,NM_001048054.1	ENSMUSG00000030203
3110082I17Rik	-5.07661	2.76646	6.03212	7.3331	7.2859	7.29256	6.00102	6.22454	6.25637	6.39522	6.52901	6.34572	6.94175	7.07367	7.11673	6.35948	6.2914	6.34874	6.17882	6.15033	6.24204	RIKEN cDNA 3110082I17 gene	PH_mM_0015500	73212	NM_028469.3	ENSMUSG00000053553
Ccl4	-5.08176	17.6707	15.4126	9.03528	9.23448	9.15252	10.8458	10.9319	10.9041	11.1925	11.0879	11.0967	9.0903	9.23308	8.86881	11.246	11.2583	11.1752	11.0266	10.9689	11.0366	chemokine (C-C motif) ligand 4	mMC012207	20303	NM_013652.2	ENSMUSG00000018930
Kcnn4	-5.08856	8.22033	11.1133	7.39272	7.43894	7.37403	8.43782	8.38379	8.50109	8.02733	8.06821	8.09232	7.07021	7.08311	7.05648	8.33771	8.4341	8.46791	8.33664	8.45308	8.37959	potassium intermediate/small conductance calcium-a	mMC016910	16534	NM_001163510.1,NM_008433.4	ENSMUSG00000054342
NA	-5.08873	8.85972	5.7105	5.71514	5.43761	5.562	6.69448	6.49974	6.41462	6.51362	6.67681	6.65485	5.20411	5.25298	5.35458	6.99383	6.8592	6.85288	6.44895	6.55804	6.56626	NA	PH_mM_0010988	NA	NA	NA
Zc3h12a	-5.09163	6.49582	9.51086	5.72496	5.57837	5.67705	6.85668	6.79039	7.01074	6.61644	6.74838	6.66793	5.65429	5.66804	5.72399	6.48224	6.58032	6.67766	6.81494	6.67704	6.74951	zinc finger CCCH type containing 12A	PH_mM_0008381	230738	NM_153159.2	ENSMUSG00000042677
Fgfr1op2	-5.09753	1.50354	4.77232	7.95229	8.07749	8.07799	6.75934	6.78717	6.78866	6.87351	6.96182	6.90512	7.65839	7.76288	7.67738	7.20041	7.44831	7.31034	7.13136	6.96296	7.01759	FGFR1 oncogene partner 2	mMC019592	67529	NM_026218.2	ENSMUSG00000040242
NA	-5.09932	3.48064	6.66795	7.95651	8.22089	8.14619	7.06417	7.11651	7.12005	7.1119	7.21435	7.09161	8.24363	8.24937	8.1621	7.49164	7.57236	7.5699	7.17622	7.21662	7.18359	NA	mMC016615	NA	NA	NA
Abcg1	-5.10272	4.99082	1.62156	6.47269	6.59899	6.58747	4.44318	4.36937	4.44632	3.97455	3.90794	4.22629	5.094	4.97191	5.19729	4.0249	3.51213	3.75587	4.095	4.17467	4.34283	ATP-binding cassette, sub-family G (WHITE), member	mMC017737	11307	NM_009593.2	NA
Lbr	-5.10501	3.31189	6.49639	5.98226	5.97755	6.08658	5.09822	4.98979	5.20258	5.36428	5.65493	5.58191	6.44626	6.51054	6.4671	5.10906	5.12614	5.14091	5.05079	5.16635	5.14857	lamin B receptor	PH_mM_0013474	98386	NM_133815.2	NA
Dock11	-5.11133	1.40643	4.6495	7.86484	7.87359	7.9026	7.15274	7.16738	7.25901	7.24416	7.40258	7.26746	8.1528	8.24173	8.21529	7.31977	7.40587	7.56648	7.24973	7.13487	7.11932	dedicator of cytokinesis 11	mMC011318	75974	NM_001009947.3	ENSMUSG00000031093
Sla	-5.11285	6.68048	3.41877	5.55486	5.57837	5.62117	6.33673	6.28757	6.31395	6.69283	6.86875	6.66793	4.97038	5.19282	4.95467	6.20535	6.30546	6.36784	6.30034	6.3	6.18579	src-like adaptor	mMC001811	20491	NM_009192.2,NM_001029841.3	ENSMUSG00000022372
Hps3	-5.1245	0.184945	3.41665	8.49455	8.57494	8.59176	7.70391	7.64532	7.72838	8.11432	8.11756	8.04296	8.70278	8.76064	8.78073	7.97152	8.09214	8.13185	8.0744	8.11231	8.1523	Hermansky-Pudlak syndrome 3 homolog (human)	mMC009145	12807	NM_001146323.1,NM_080634.4	ENSMUSG00000027615
Cxcl2	-5.13535	22.1794	20.4869	9.32671	9.20482	9.22437	11.32	11.2581	11.1883	11.5406	11.6887	11.6729	9.26184	9.38303	9.39738	11.6893	11.7995	11.8713	11.8501	11.7044	11.7322	chemokine (C-X-C motif) ligand 2	PH_mM_0009261	20310	NM_009140.2	ENSMUSG00000058427
Marcksl1	-5.13718	18.492	20.5217	6.05986	6.24884	6.22877	9.27537	9.41561	9.44538	8.32032	8.68989	8.60921	5.72572	5.74247	5.71046	9.51698	9.77269	9.70069	9.47573	9.43194	9.45619	MARCKS-like 1	PH_mM_0016003	17357	NM_010807.4	ENSMUSG00000047945
Ms4a7	-5.14109	3.55986	0.236338	8.60283	8.76979	8.69477	9.01693	8.95772	9.18691	9.31482	9.39802	9.27978	7.48299	7.48597	7.4431	9.24508	9.31574	9.33903	8.98352	9.0315	9.0048	membrane-spanning 4-domains, subfamily A, member 7	PH_mM_0006957	109225	NM_001025610.3,NM_027836.5	ENSMUSG00000024672
Cyld	-5.14881	0.192776	3.37308	6.28834	6.33883	6.31419	4.76571	4.75085	4.76184	4.97966	5.12495	5.15781	5.7188	5.82505	5.82001	5.45421	5.54035	5.43913	5.35107	5.41224	5.26375	cylindromatosis (turban tumor syndrome)	mMC011824	74256	NM_001128171.1,NM_173369.2,NM_001128170.1,NM_001128169.1	ENSMUSG00000036712
Plaur	-5.15282	4.98315	7.98222	6.58092	6.73195	6.73006	9.18954	9.42856	9.2811	8.96584	8.87778	8.85794	7.33156	7.29561	7.03496	8.10333	8.09214	8.16563	8.4098	8.33312	8.36387	plasminogen activator, urokinase receptor	mMC016427	18793	NM_011113.3	ENSMUSG00000046223
Hsp90aa1|LOC100505159	-5.15294	3.6004	0.302658	9.98138	9.8094	9.81665	10.7336	10.5897	10.78	10.8243	11.0098	10.9664	10.2822	10.3741	10.4118	11.2739	11.407	11.5108	11.2063	11.1228	11.1172	heat shock protein 90, alpha (cytosolic), class A	PH_mM_0000876	15519|100505159	NM_010480.5|XR_107473.1	ENSMUSG00000021270
Slc9a9	-5.18067	8.93114	11.6095	6.56977	6.40618	6.43102	4.81754	4.79869	4.63226	4.67202	4.77301	4.84413	5.90226	5.97223	5.97259	4.77574	4.76813	4.9269	4.40644	4.46415	4.28127	solute carrier family 9 (sodium/hydrogen exchanger	PH_mM_0006570	331004	NM_177909.5	ENSMUSG00000031129
Tnfrsf1b	-5.1898	10.7717	13.2976	5.29643	5.41726	5.30716	8.81175	8.64749	9.16243	8.03327	8.06066	8.05081	5.91946	5.99478	5.99334	7.79858	8.04995	8.23933	8.07284	7.73367	7.85766	tumor necrosis factor receptor superfamily, member	PH_mM_0001319	21938	NM_011610.3	NA
NA	-5.1916	1.09828	4.17874	8.69936	8.87947	8.9269	7.54345	7.91919	7.83955	7.6346	7.7839	7.78669	8.67786	8.63151	8.68658	8.13357	8.21521	8.15492	7.75497	7.70197	7.65431	NA	PH_mM_0016016	NA	NA	ENSMUSG00000038482
Csf1	-5.19202	4.24261	1.04178	6.2696	5.8591	6.16663	6.7327	6.74099	6.90916	7.18368	7.15821	7.13815	5.99073	5.98357	6.01869	7.75606	7.83185	8.10023	7.77403	7.61362	7.50997	colony stimulating factor 1 (macrophage)	PH_mM_0000944	12977	NM_007778.4,NM_001113529.1	ENSMUSG00000014599
Asf1a	-5.19264	13.3136	15.6446	5.88434	6.10439	6.14328	7.93379	8.01051	7.86487	7.559	7.64891	7.61781	5.28213	5.40449	5.52391	7.44587	7.49187	7.48941	7.62256	7.55358	7.63298	ASF1 anti-silencing function 1 homolog A (S. cerev	mMC002491	66403	NM_025541.3	ENSMUSG00000019857
Cdhr3	-5.20624	7.47837	10.2128	7.25709	7.39714	7.32611	5.34792	5.09969	4.88508	5.38537	5.58384	5.4419	6.59567	6.53684	6.62369	5.17766	4.99772	5.00339	4.69197	4.92427	4.90433	cadherin-related family member 3	mMC004263	68764	NM_001024478.1	ENSMUSG00000035860
Agap1	-5.21527	1.81975	4.83311	7.84819	7.82424	7.92141	6.00102	5.88029	5.98861	6.32828	6.34409	6.39471	7.55533	7.6826	7.65031	7.03205	6.93638	7.12099	6.94078	6.88178	6.88053	ArfGAP with GTPase domain, ankyrin repeat and PH d	PH_mM_0004005	347722	NM_178119.3,NM_001037136.1	ENSMUSG00000055013
Rhoj	-5.22078	2.05999	5.05456	8.32508	8.48131	8.54459	7.6055	7.59127	7.49525	7.78869	7.84041	7.74153	8.23637	8.32163	8.37929	7.4784	7.67564	7.51496	7.38074	7.45165	7.47604	ras homolog gene family, member J	mMC006819	80837	NM_023275.2	ENSMUSG00000046768
Snord89	-5.22468	0.499098	3.5135	4.59719	4.826	4.60162	6.4681	6.6565	6.67419	5.89097	5.97252	5.85012	4.72342	4.60385	4.81563	5.53173	5.53032	5.57314	5.45203	5.45113	5.36709	small nucleolar RNA, C/D box 89	PH_mM_0016888	100217461	NR_028555.2	NA
Myo10	-5.23132	9.99232	7.22939	7.98313	7.91002	7.84586	9.34905	9.18056	9.41255	9.08597	9.05237	9.15779	7.9781	8.05977	8.04509	9.36033	9.42573	9.53827	8.82038	8.88334	8.8403	myosin X	PH_mM_0008761	17909	NM_019472.2	ENSMUSG00000022272
Abtb2	-5.23262	4.67134	7.52756	6.15759	6.16956	6.14065	8.04273	7.85977	8.29309	7.39937	7.41448	7.40086	6.48575	6.56246	6.54402	7.65405	7.94096	8.10223	7.88229	7.67441	7.73434	ankyrin repeat and BTB (POZ) domain containing 2	PH_mM_0006811	99382	NM_178890.3	ENSMUSG00000032724
Fads1	-5.2337	0.848653	3.84017	9.07556	9.14977	9.1383	8.44271	8.49347	8.60539	8.76798	8.80458	8.71697	9.48797	9.50576	9.50357	8.67162	8.72429	8.77575	8.67127	8.72286	8.61437	fatty acid desaturase 1	PH_mM_0008260	76267	NM_146094.2	ENSMUSG00000010663
Mef2c	-5.2338	1.1349	4.12231	5.76959	6.06207	6.00861	4.48601	4.71343	4.74295	4.77256	4.80895	4.70742	5.59324	5.62865	5.58746	5.05062	5.12614	5.21524	4.85874	4.72975	4.85115	myocyte enhancer factor 2C	PH_mM_0001274	17260	NM_025282.3,NM_001170537.1	ENSMUSG00000005583
Dhrs9	-5.23908	7.99347	5.09048	5.29643	5.62122	5.45836	6.68035	6.66199	6.67419	6.77429	6.84349	6.79239	5.57738	5.57924	5.64723	6.47499	6.63198	6.62055	6.33631	6.33613	6.3209	dehydrogenase/reductase (SDR family) member 9	mMR028789	241452	NM_175512.2	NA
Shisa5	-5.24114	0.481135	3.45878	8.61233	8.63509	8.64437	9.54277	9.56122	9.66812	9.35649	9.35497	9.21537	8.52465	8.61946	8.53118	9.07804	9.24249	9.34058	9.44977	9.241	9.23242	shisa homolog 5 (Xenopus laevis)	mMC017960	66940	NM_025858.2,NM_026381.4	ENSMUSG00000025647
Zfp36	-5.25008	6.98858	9.67064	6.1297	6.32853	6.30753	8.54477	8.81565	8.75963	8.12248	7.91404	7.98964	6.98578	7.02309	6.85249	8.39424	8.39916	8.43781	8.37533	8.14451	8.26155	zinc finger protein 36	PH_mM_0009288	22695	NM_011756.4	ENSMUSG00000044786
Klc1	-5.2621	0.322151	3.25262	7.03804	6.9675	7.0009	8.326	8.13101	8.38336	7.87037	7.84469	7.89901	7.37229	7.36033	7.43341	7.80148	7.8479	8.03311	7.7948	7.92724	7.86848	kinesin light chain 1	mMR028356	16593	NM_008450.2	ENSMUSG00000021288
Mfng	-5.26366	1.43273	4.34796	7.57615	7.60743	7.58176	5.93667	5.97897	6.06063	6.40658	6.34409	6.46715	7.90118	7.89889	7.92603	7.02158	7.03978	7.14737	6.88623	7.05164	7.00065	MFNG O-fucosylpeptide 3-beta-N-acetylglucosaminylt	PH_mM_0006881	17305	NM_008595.2	ENSMUSG00000018169
Ifnb1	-5.26864	7.48644	10.0995	3.77687	3.7592	3.92452	6.39095	6.2955	6.4343	5.48464	5.39528	5.42406	3.79037	3.76481	3.88508	7.24686	7.36317	7.40589	7.26206	7.24564	7.20991	interferon beta 1, fibroblast	mMC016397	15977	NM_010510.1	ENSMUSG00000048806
Calcrl	-5.27604	11.1378	8.56645	8.13508	7.84899	8.02901	10.2143	10.1103	10.3074	10.2282	10.3552	10.3631	7.81101	7.86851	7.90802	9.55011	9.6224	9.78035	9.27	9.18754	9.18597	calcitonin receptor-like	PH_mM_0004434	54598	NM_018782.2	ENSMUSG00000059588
Rgs10	-5.27796	2.71508	5.56233	9.5077	9.49716	9.54885	8.54722	8.50308	8.51313	8.77576	8.90242	8.85064	9.66047	9.76633	9.66921	8.90275	9.01767	8.96084	8.97346	8.96116	8.96786	regulator of G-protein signalling 10	mMC021304	67865	NM_026418.2	ENSMUSG00000030844
Nfkbiz	-5.28789	13.1744	15.3618	6.50312	6.67062	6.63996	8.68512	8.59072	8.79184	8.41768	8.47668	8.47912	6.72055	6.7804	6.72504	7.99645	8.14453	8.20074	8.3782	8.21864	8.1868	nuclear factor of kappa light polypeptide gene enh	PH_mM_0009689	80859	NM_001159394.1,NM_030612.3,NM_001159395.1	ENSMUSG00000035356
Zcchc8	-5.29263	2.18334	5.01455	4.57707	4.71894	4.76907	5.68916	5.78846	5.56884	5.38537	5.32365	5.18099	4.3709	4.29606	4.46309	5.43386	5.31773	5.39017	5.43045	5.30785	5.35612	zinc finger, CCHC domain containing 8	mMC002485	70650	NM_027494.3	ENSMUSG00000029427
Plxnc1	-5.29574	14.7051	16.7752	9.18564	9.13649	9.05517	6.27942	6.28757	6.23714	6.80257	6.81517	6.81955	9.03788	9.13253	8.84743	6.88411	6.99643	7.00993	7.05039	7.03609	7.02803	plexin C1	mMC012184	54712	NM_018797.2	ENSMUSG00000074785
Slc7a4	-5.29681	0.174944	3.02478	5.29643	5.27977	5.18525	4.23394	3.96228	4.28094	4.40835	4.34816	4.3103	5.81157	5.72072	5.80773	4.83329	4.96289	5.00339	4.69197	4.64864	4.62823	solute carrier family 7 (cationic amino acid trans	mMR026180	224022	NM_144852.3	ENSMUSG00000022756
4732418C07Rik	-5.29735	1.31165	4.15201	7.72626	7.86516	7.8695	6.90581	6.98404	6.91576	7.12484	7.26902	7.12012	8.02212	8.08424	8.07309	7.27992	7.41971	7.35926	7.34272	7.17488	7.25231	RIKEN cDNA 4732418C07 gene	mMR028878	230648	NM_172698.2	ENSMUSG00000034210
Lamc2	-5.30165	19.7334	21.4754	7.62125	7.85396	7.7806	10.4578	10.558	10.5175	10.1895	10.309	10.204	6.65189	6.62379	6.58749	10.4881	10.6111	10.5945	10.8751	10.7429	10.8551	laminin, gamma 2	PH_mM_0001493	16782	NM_008485.3	ENSMUSG00000026479
Zc3h7b	-5.30379	0.997406	3.82723	7.48443	7.42589	7.49863	6.42212	6.37644	6.49613	6.47217	6.66297	6.50149	7.36695	7.37166	7.4431	6.75813	7.01491	6.94834	6.74701	6.60735	6.6485	zinc finger CCCH type containing 7B	PH_mM_0007060	20286	NM_001081016.1	ENSMUSG00000022390
Vamp4	-5.31059	3.60462	0.662835	7.18321	7.05534	7.08319	6.58768	6.49544	6.57613	6.24333	6.39635	6.34572	7.02419	7.12	7.02219	6.43417	6.49937	6.47533	6.56785	6.55171	6.44738	vesicle-associated membrane protein 4	mMC002890	53330	NM_016796.3	ENSMUSG00000026696
2210411K11Rik	-5.31067	1.00881	3.82238	6.99224	6.98483	7.04769	6.34118	6.16931	6.16095	6.4827	6.59077	6.58111	6.91899	7.01105	7.06707	6.26541	6.20781	6.24739	6.239	6.32423	6.23288	RIKEN cDNA 2210411K11 gene	mMC012405	664968	NM_029384.1	ENSMUSG00000030431
Lmo2	-5.32958	6.04117	3.22717	9.37484	9.45309	9.33638	8.25361	8.25687	8.18528	8.01534	8.05997	8.04885	9.23906	9.30038	9.09776	8.22105	8.02858	8.20376	8.4296	8.39691	8.28251	LIM domain only 2	mMC025061	16909	NM_001142337.1,NM_001142336.1,NM_001142335.1,NM_008505.4	ENSMUSG00000032698
Tmem158	-5.33315	7.80543	10.2679	8.91154	8.99052	9.04743	6.68822	6.71014	6.62855	6.93974	6.99034	6.92942	9.04664	9.11888	9.13884	7.77705	7.90589	7.87528	7.66556	7.62998	7.59952	transmembrane protein 158	mMC019096	72309	NM_001002267.2	ENSMUSG00000054871
Shprh	-5.33496	4.09735	1.22363	7.1555	7.22103	7.13711	6.59459	6.56018	6.6227	6.22091	6.25183	6.3092	7.07917	7.09432	7.07755	6.62341	6.59087	6.57854	6.47619	6.62524	6.50157	SNF2 histone linker PHD RING helicase	PH_mM_0012337	268281	NM_001077707.1	NA
Bcar3	-5.3377	5.61643	8.19735	8.61615	8.69649	8.74742	10.0504	9.90599	10.0742	10.0414	9.96972	10.0526	8.95095	9.05844	8.9224	9.49752	9.65281	9.6251	9.94162	9.90673	9.97376	breast cancer anti-estrogen resistance 3	mMC009877	29815	NM_013867.2	ENSMUSG00000028121
Pkn3	-5.34903	2.70313	5.38764	5.20771	5.10656	4.98187	6.75495	6.74772	6.74157	6.45438	6.47333	6.53172	4.81259	4.70908	4.81563	5.65446	5.85485	5.76305	5.90061	6.13116	5.94736	protein kinase N3	PH_mM_0005538	263803	NM_153805.1	ENSMUSG00000026785
AV249152	-5.3515	2.70882	5.38732	5.97467	5.77637	5.80631	4.6171	4.45457	4.52005	4.75323	4.8606	4.9358	5.79883	5.87655	6.02368	4.85176	4.87018	4.97349	5.05079	4.64864	4.69403	expressed sequence AV249152	PH_mM_0006503	216560	NM_145425.3	ENSMUSG00000020319
Ptger3	-5.35265	3.22648	5.88428	7.23715	7.09461	7.05615	4.08076	3.26583	3.97062	3.58359	3.94903	3.61519	6.87185	7.06987	7.10666	5.55021	5.63553	5.94598	4.64563	4.66953	4.79504	prostaglandin E receptor 3 (subtype EP3)	PH_mM_0005373	19218	NM_011196.2	ENSMUSG00000040016
Slc16a12	-5.36359	7.17017	9.60686	5.32596	5.22528	5.24484	2.74321	3.01191	3.08571	2.7244	3.17514	3.26521	5.46768	5.43419	5.5641	3.89548	3.81472	3.84894	3.31048	3.62091	3.17719	solute carrier family 16 (monocarboxylic acid tran	PH_mM_0004236	240638	NM_172838.3	ENSMUSG00000009378
Tmem65	-5.36543	4.40264	1.61182	5.94894	6.04847	5.82452	4.80739	4.78694	4.7986	4.56048	4.40209	4.52792	6.00649	5.88902	5.89638	4.92248	5.27963	5.12797	5.17059	5.19136	5.311	transmembrane protein 65	mMC004608	74868	NM_175212.4	ENSMUSG00000062373
Psmd10	-5.3701	1.00277	3.67333	8.53387	8.53265	8.52148	9.3717	9.32211	9.40993	9.19969	9.23219	9.29699	8.86744	8.92238	8.97846	9.60772	9.71455	9.73206	9.86037	9.94013	9.926	proteasome (prosome, macropain) 26S subunit, non-A	mMC004922	53380	NM_016883.4,NM_001164177.1	ENSMUSG00000031429
Fbln5	-5.37012	4.51516	1.73931	5.44477	5.75458	5.59429	4.75501	4.77505	4.6533	3.79594	3.67605	4.36276	6.40513	6.37902	6.14988	3.74881	3.51213	3.80337	3.71295	3.37788	3.94869	fibulin 5	PH_mM_0014816	23876	NM_011812.3	NA
March11	-5.3724	4.49877	1.72814	3.99212	3.80899	3.87729	4.72224	4.6877	4.80759	4.79152	4.97175	4.86	3.99589	3.85854	3.84398	5.16431	5.29249	5.43913	5.06656	4.97142	4.97114	membrane-associated ring finger (C3HC4) 11	PH_mM_0005902	211147	NM_177597.5	ENSMUSG00000022269
Sri	-5.38427	1.21374	3.84686	8.85467	8.6775	8.66315	7.59921	7.40205	7.63739	7.52512	7.62258	7.66877	8.37439	8.50612	8.33186	7.87048	7.98443	8.03096	7.68295	7.67234	7.62957	sorcin	PH_mM_0002715	109552	NM_001080974.1,NM_025618.2	ENSMUSG00000003161
Nipal3	-5.39257	2.55149	5.13574	7.10344	7.19699	7.17151	5.98847	6.00396	6.13501	6.16976	6.17771	6.21978	7.62175	7.576	7.54935	6.65124	6.80986	6.81005	6.54661	6.5706	6.49451	NIPA-like domain containing 3	PH_mM_0015727	74552	NM_028995.3	ENSMUSG00000028803
Atp6v0e2	-5.39717	0.435838	3.04129	8.63552	8.74311	8.7445	7.81151	7.84589	7.76324	8.32973	8.31262	8.23707	8.82696	8.90794	8.85392	7.99645	8.14305	8.07858	8.24338	8.26728	8.2896	ATPase, H+ transporting, lysosomal V0 subunit E2	mMC011760	76252	NM_133764.3	ENSMUSG00000039347
Irf4	-5.39786	13.6416	11.5406	6.11655	6.29912	6.1589	5.09822	5.04623	4.95706	4.77256	4.80895	4.82802	6.52995	6.42723	6.30796	4.98858	5.03139	4.89461	5.00192	5.07358	5.03381	interferon regulatory factor 4	mMC013035	16364	NM_013674.1	ENSMUSG00000021356
Akr1b8	-5.40893	4.70318	2.03181	8.67745	8.61403	8.59017	9.40521	9.37281	9.54694	9.66937	9.66081	9.68996	8.87989	8.92804	8.97404	9.45834	9.50413	9.65622	9.41297	9.58443	9.45857	aldo-keto reductase family 1, member B8	mMC010515	14187	NM_008012.1	ENSMUSG00000029762
Rps6kb1	-5.41798	2.47059	4.99386	6.8418	6.65879	6.72273	5.43926	5.22975	5.49469	5.38537	5.55055	5.4507	6.1381	6.24943	6.29285	5.61233	5.72245	5.75611	5.50402	5.4221	5.29939	ribosomal protein S6 kinase, polypeptide 1	PH_mM_0001294	72508	NM_001114334.1	ENSMUSG00000020516
Csf3	-5.42034	34.1323	35.2647	5.11042	5.00348	4.99018	10.9614	10.9844	11.0948	11.2139	11.2167	11.0844	5.01329	4.95636	4.89521	10.1691	10.2477	10.4424	10.9615	10.7963	10.8122	colony stimulating factor 3 (granulocyte)	mMC002554	12985	NM_009971.1	ENSMUSG00000038067
Flna	-5.4275	0.951699	3.47745	8.84723	9.11591	9.08707	10.2122	10.1452	10.1379	10.0225	9.95065	10.0126	9.33863	9.30324	9.24552	9.75779	9.93146	9.88931	10.2138	9.92858	9.96686	filamin, alpha	PH_mM_0004394	192176	NM_010227.2	ENSMUSG00000031328
Calhm2	-5.43814	7.55989	9.80906	6.50012	6.45479	6.42113	5.17913	5.10833	5.11406	5.26349	5.12495	5.2258	6.115	6.13018	6.1844	5.37021	5.42405	5.47665	5.27764	5.11439	5.26375	calcium homeostasis modulator 2	mMR028605	72691	NM_133746.5	ENSMUSG00000033033
Phlda1	-5.43848	15.2974	13.4202	3.10107	3.53523	3.21324	7.24044	6.99719	7.11648	6.93974	6.94094	7.06401	4.31698	4.26575	4.13612	7.40223	7.6909	7.47575	7.02852	6.55171	6.65456	pleckstrin homology-like domain, family A, member	PH_mM_0013444	21664	NM_009344.3	ENSMUSG00000020205
Hnrpll	-5.44074	4.6102	2.01929	8.55662	8.55122	8.56321	9.36999	9.27663	9.32151	9.26875	9.38197	9.31631	8.78543	8.88278	8.86649	9.54472	9.61137	9.60092	9.32465	9.38425	9.28771	heterogeneous nuclear ribonucleoprotein L-like	mMC015439	72692	NM_144802.3	ENSMUSG00000024095
Pdpn	-5.45529	25.2115	26.5038	4.83596	4.87996	5.06205	10.5412	10.5001	10.5932	10.4659	10.4616	10.336	5.86696	6.00587	5.89638	9.4515	9.5926	9.54634	9.82228	9.94335	9.96466	podoplanin	mMC004717	14726	NM_010329.2	ENSMUSG00000028583
Ldlrad3	-5.4582	2.393	4.81483	7.75666	7.68824	7.80033	6.76807	6.71534	6.84428	6.97449	6.87553	6.93541	8.08079	8.10542	8.14193	7.27666	7.35506	7.38421	7.10304	7.21989	7.22709	low density lipoprotein receptor class A domain co	PH_mM_0008211	241576	NM_178886.2	ENSMUSG00000048058
Fyb	-5.46582	13.3529	11.375	7.4449	7.63023	7.61546	9.15354	9.35887	9.30327	9.32464	9.22555	9.20061	7.85711	7.80209	7.85515	9.07074	9.25231	9.14959	8.84584	8.82483	8.84773	FYN binding protein	mMC025505	23880	NM_011815.4	ENSMUSG00000022148
Nudt14	-5.46798	1.48142	3.89467	7.47484	7.49078	7.55011	6.50644	6.45133	6.6502	6.55667	6.71984	6.51369	7.30915	7.39806	7.41125	6.84971	6.89079	7.00993	6.69593	6.72094	6.6725	nudix (nucleoside diphosphate linked moiety X)-typ	PH_mM_0003813	66174	NM_025399.3	ENSMUSG00000002804
Hsph1	-5.48177	5.00611	2.53939	6.78239	6.65282	6.63676	8.41771	8.21986	8.5191	8.08803	8.25816	8.20629	7.47342	7.62746	7.6245	9.08127	9.18197	9.35671	8.4852	8.54859	8.51425	heat shock 105kDa/110kDa protein 1	mMC015117	15505	NM_013559.2	ENSMUSG00000029657
Nrp1	-5.48638	1.72439	4.08424	7.89249	7.81398	7.85728	7.16157	7.14846	7.26444	7.18541	7.31652	7.28163	7.81015	7.85818	7.86231	6.68423	6.80139	6.88045	6.60567	6.5292	6.46212	neuropilin 1	PH_mM_0001540	18186	NM_008737.2	ENSMUSG00000025810
Rab11fip1	-5.49198	3.96588	1.49794	6.33372	6.48179	6.4563	6.90202	6.98932	6.95547	7.10067	7.08787	7.15106	5.96392	5.82505	5.96734	7.08678	7.11087	7.03354	7.0039	6.8999	6.89962	RAB11 family interacting protein 1 (class I)	mMC003759	75767	NM_029423.2,NM_001080813.2	ENSMUSG00000031488
Socs3	-5.49633	4.27835	6.53985	6.19905	6.3691	6.40307	9.30444	9.35936	9.14266	8.48353	8.61363	8.54608	6.91899	6.92241	6.76144	8.20827	8.06288	8.11286	7.99185	7.95106	7.96825	suppressor of cytokine signaling 3	mMC010165	12702	NM_007707.3	ENSMUSG00000053113
Galc	-5.50233	0.0760605	2.39834	6.91191	6.71521	6.76168	5.64569	5.53067	5.95486	5.84585	5.86719	5.86182	6.69208	6.72012	6.70001	5.74135	5.84753	6.1441	5.87294	5.60145	5.53732	galactosylceramidase	PH_mM_0007017	14420	NM_008079.3	ENSMUSG00000021003
Jak2	-5.50518	7.72962	9.81132	7.34091	7.36387	7.37938	8.84876	8.73533	8.85017	8.64089	8.70411	8.66012	7.63616	7.69491	7.61033	8.3439	8.37654	8.42483	8.54857	8.50806	8.44667	Janus kinase 2	mMC021611	16452	NM_001048177.1,NM_008413.2	ENSMUSG00000024789
Gpr162	-5.50887	2.77994	0.344249	6.6836	6.70389	6.69135	5.3598	5.43589	5.42923	5.46555	5.37533	5.41503	6.18277	6.19158	6.13662	5.52236	5.69716	5.74207	6.05229	5.92795	5.96555	G protein-coupled receptor 162	PH_mM_0005728	14788	NM_013533.3	ENSMUSG00000038390
Dusp16	-5.51202	2.60945	4.88084	7.01225	7.01343	7.03592	9.09183	9.00619	9.2129	8.7991	8.79106	8.74341	8.02212	8.18092	8.17494	8.53952	8.68543	8.68788	8.6941	8.73404	8.72612	dual specificity phosphatase 16	mMR028113	70686	NM_130447.2,NM_001048054.1	ENSMUSG00000030203
Ddit4	-5.51465	5.68826	3.33964	7.10097	7.26664	7.15827	8.4296	8.56408	8.32356	8.2357	8.16397	8.19732	7.16621	7.21989	6.88881	8.59866	8.58826	8.54973	8.02504	7.93285	7.9731	DNA-damage-inducible transcript 4	mMC013674	74747	NM_029083.2	ENSMUSG00000020108
Rny1	-5.52929	2.7766	0.399584	6.15547	6.34496	6.3404	7.83271	8.05911	7.91972	7.76959	7.83352	7.79177	6.962	6.95711	6.81931	7.67727	7.71846	7.7206	7.14129	7.22801	7.13063	RNA, Y1 small cytoplasmic, Ro-associated	PH_mM_0017116	19872	NR_004419.1	NA
Fam38a	-5.52996	2.48598	0.11043	7.11407	7.06926	7.09035	8.02599	8.09636	8.36528	8.3686	8.26604	8.35679	7.51001	7.56445	7.33231	8.57533	8.20551	8.484	8.32462	8.22104	8.06044	family with sequence similarity 38, member A	PH_mM_0009131	234839	NM_001037298.1	ENSMUSG00000014444
Iffo2	-5.53261	5.04345	2.7223	7.05285	7.12214	7.18457	8.0548	7.98212	8.07581	7.92134	7.93768	7.854	7.4127	7.42245	7.39368	8.20892	8.27864	8.25321	7.83704	7.90366	7.88537	intermediate filament family orphan 2	mMC007792	212632	NM_183148.2	ENSMUSG00000041025
Smc6	-5.53708	6.71781	8.76807	7.28353	7.26582	7.22098	5.7102	5.54749	5.62206	5.83258	5.92706	5.87338	6.70253	6.72551	6.67953	5.86237	5.75522	6.05512	5.88687	5.87312	5.80281	structural maintenance of chromosomes 6	PH_mM_0005567	67241	NM_025695.4	ENSMUSG00000020608
Tmem51	-5.53872	13.1459	14.8638	7.68068	7.63808	7.5923	5.43926	5.59631	5.66879	5.68142	5.52484	5.50193	8.08471	8.11618	8.06016	6.30927	6.27715	6.40497	5.92087	6.01859	6.00675	transmembrane protein 51	mMC020867	214359	NM_145402.3	ENSMUSG00000040616
Kbtbd11	-5.54343	4.47711	6.60366	5.87034	6.17681	5.97812	3.99502	3.90881	3.79764	3.93255	3.72639	3.56327	5.64686	5.72802	5.54018	4.58058	4.52705	4.71567	4.27929	3.86776	3.70755	kelch repeat and BTB (POZ) domain containing 11	PH_mM_0003708	74901	NM_029116.2	ENSMUSG00000055675
Cxcl1	-5.5455	5.3229	3.04954	3.81925	2.87438	3.66543	6.03773	5.84374	6.0105	6.2867	6.37056	6.36701	3.59374	3.66262	3.50526	5.42353	5.25341	5.47665	5.09739	5.10097	5.09282	chemokine (C-X-C motif) ligand 1	PH_mM_0008980	14825	NM_008176.3	ENSMUSG00000029380
Kitl	-5.54704	0.908354	3.10356	5.18006	5.0112	5.0066	6.45631	6.14817	6.46741	6.06947	6.01066	6.11256	5.39368	5.3842	5.44725	6.05679	6.2914	6.25588	6.22429	6.26674	6.29097	kit ligand	PH_mM_0001425	17311	NM_013598.2	ENSMUSG00000019966
Oxct1	-5.54799	9.1437	11.0481	9.77951	9.65755	9.65869	7.72582	7.70501	7.81088	7.74717	7.81343	7.81019	9.78432	9.99628	9.80901	8.53675	8.65037	8.67252	8.39694	8.24939	8.28133	3-oxoacid CoA transferase 1	PH_mM_0005322	67041	NM_024188.6	ENSMUSG00000022186
Ppm1h	-5.55136	0.782296	2.96496	8.45512	8.43527	8.28372	7.46077	7.32884	7.39669	7.34928	7.40656	7.44604	8.43549	8.51782	8.42998	7.92057	7.97483	8.05084	7.6395	7.81959	7.63071	protein phosphatase 1H (PP2C domain containing)	mMC006288	319468	NM_001110218.1	ENSMUSG00000034613
Gipr	-5.55254	2.60881	4.765	2.78267	2.87438	3.1279	5.88555	5.85607	6.05288	5.38537	5.32365	5.32981	2.82003	3.29053	2.96097	4.55641	4.72426	4.82677	4.57192	4.74905	5.12108	gastric inhibitory polypeptide receptor	PH_mM_0005608	381853	NM_001080815.1	ENSMUSG00000030406
1200011I18Rik	-5.555	0.189619	2.35945	7.28285	7.39643	7.38547	6.18807	6.17527	6.14452	6.15049	6.34792	6.2075	6.92108	6.88876	6.78732	6.38368	6.64862	6.59977	6.21436	6.40102	6.31668	RIKEN cDNA 1200011I18 gene	PH_mM_0004043	67467	NM_026177.3	ENSMUSG00000022008
Hpse	-5.56393	13.9126	12.2055	8.58056	8.72272	8.68716	4.99341	4.8881	4.83408	4.71343	4.67715	4.6315	8.97427	9.11371	8.84536	6.13127	6.05281	6.04472	6.44103	6.43374	6.41722	heparanase	PH_mM_0000722	15442	NM_152803.4	ENSMUSG00000035273
Srgap3	-5.5706	6.83878	4.70462	6.60015	6.85297	6.83793	7.64181	7.99714	7.91368	7.89193	8.00762	7.94499	6.83839	6.86099	6.83049	8.53025	8.45925	8.41803	8.12587	8.25693	8.26578	SLIT-ROBO Rho GTPase activating protein 3	mMC018497	259302	NM_080448.4	ENSMUSG00000030257
Mr1	-5.57066	1.03305	3.15686	5.26084	5.25591	5.295	4.17907	4.01324	4.17079	4.26189	4.29128	4.4127	5.83038	5.99478	5.91321	4.73549	4.92682	4.94267	4.51966	4.71007	4.85115	major histocompatibility complex, class I-related	PH_mM_0008519	15064	NM_008209.4	ENSMUSG00000026471
Ccdc50	-5.57402	0.421871	2.53533	8.01138	7.81679	7.83913	6.7342	6.57224	6.75323	6.45796	6.73031	6.67311	7.5955	7.79566	7.76847	7.19511	7.29289	7.41257	6.94078	6.8999	6.85862	coiled-coil domain containing 50	PH_mM_0003188	67501	NM_026202.3,NM_001025615.2	ENSMUSG00000038127
Tspan5	-5.57705	5.54866	3.37866	6.55281	6.81296	6.73733	5.24744	5.502	5.39982	4.58378	4.71658	4.52792	6.11966	6.15424	6.04341	5.19083	5.12614	5.3387	4.66906	4.92427	4.93829	tetraspanin 5	PH_mM_0005577	56224	NM_019571.4	ENSMUSG00000028152
Cxcl10	-5.57972	24.69	25.8433	3.87994	3.85666	3.85289	9.23639	9.15673	9.30518	9.09036	8.99695	8.99804	3.53896	3.36061	3.38785	7.88746	7.87344	8.06203	8.28009	8.1894	8.15432	chemokine (C-X-C motif) ligand 10	PH_mM_0015527	15945	NM_021274.1	ENSMUSG00000034855
Klf13	-5.59839	4.61105	6.57452	7.58736	7.78737	7.70089	6.4262	6.51255	6.46053	6.40281	6.72247	6.60353	7.52838	7.5737	7.51853	6.73035	6.90366	6.64091	6.60229	6.5706	6.64546	Kruppel-like factor 13	PH_mM_0001457	50794	NM_021366.3	ENSMUSG00000052040|ENSMUSG00000053580
Dnajc7	-5.60316	0.660438	2.68321	9.26464	9.38773	9.42029	8.65574	8.67519	8.56433	8.77223	8.73896	8.73916	9.49293	9.52817	9.56377	8.82085	9.0469	8.88073	8.795	8.83622	8.79305	DnaJ (Hsp40) homolog, subfamily C, member 7	mMC001993	56354	NM_019795.4	ENSMUSG00000014195
Cdca7l	-5.60374	2.44621	4.45091	7.43668	7.4592	7.56353	5.7185	5.69698	5.6839	5.96973	5.90947	5.92382	7.47821	7.45795	7.47162	6.74988	6.85652	6.76783	6.65503	6.68264	6.66954	cell division cycle associated 7 like	mMC025871	217946	NM_146040.1	ENSMUSG00000021175
Treml1	-5.6092	3.6336	1.51151	5.13417	5.39122	5.23839	4.55364	4.29578	3.97062	3.32555	3.51062	3.19671	5.4127	5.43419	5.30484	4.3087	3.81472	4.05213	3.65452	3.67472	3.46998	triggering receptor expressed on myeloid cells-lik	mMC003510	71326	NM_027763.1	ENSMUSG00000023993
Opcml	-5.60955	13.2184	11.5787	6.80591	6.95982	6.9353	3.87733	4.17467	4.17079	3.64043	3.38642	3.50901	6.43952	6.48695	6.4078	4.10329	3.91632	3.7063	4.05395	3.37788	4.07145	opioid binding protein/cell adhesion molecule-like	mMC003322	330908	NM_177906.4	ENSMUSG00000062257
Rnu11	-5.61655	3.94127	5.87011	3.73284	3.96754	3.85289	7.8292	7.72477	8.02005	7.06035	7.15821	7.03383	5.60885	5.69848	5.5641	6.60123	6.64531	6.82692	6.44895	6.60434	6.51207	U11 small nuclear RNA	PH_mM_0016716	353373	NR_002865.2	NA
Pax6	-5.6174	0.982295	2.95897	5.9923	6.00937	6.07821	5.03502	5.10833	5.10075	4.88139	4.77301	5.09743	5.93076	5.88902	5.96734	5.27853	5.56987	5.41983	4.96798	5.03106	4.92145	paired box gene 6	PH_mM_0009695	18508	NM_013627.4	ENSMUSG00000027168
Syt7	-5.62068	6.68841	4.70221	3.71017	3.33516	3.40652	5.86791	5.75287	5.92584	6.30354	6.3169	6.35643	2.90787	3.49042	3.61246	5.22936	5.06397	5.22711	5.05079	5.12763	5.13492	synaptotagmin VII	PH_mM_0013527	54525	NM_173067.3,NM_173068.2,NM_018801.3	ENSMUSG00000024743
Cav2	-5.62414	0.915742	2.87044	6.65182	6.71521	6.74023	5.42275	5.5193	5.33827	5.46555	5.44349	5.43302	6.11031	6.10553	5.83215	5.12316	5.33011	5.15369	4.85874	4.74905	4.97114	caveolin 2	PH_mM_0005165	12390	NM_016900.3	ENSMUSG00000000058
Gm11545	-5.63316	3.70092	5.58376	7.34221	7.43894	7.4087	5.92329	5.89612	6.00507	6.06947	6.14084	6.03738	8.27917	8.25112	8.27317	6.86213	6.89596	6.99387	6.71426	6.6882	6.66058	predicted gene 11545	PH_mM_0001696	217122	NM_001105561.1	ENSMUSG00000075611
Hlcs	-5.63333	4.21705	2.18669	5.53142	5.64198	5.54783	4.74421	4.67458	4.78039	4.56048	4.42804	4.46034	5.5113	5.65247	5.45606	4.97245	4.81019	4.80908	4.89648	4.80486	4.85115	holocarboxylase synthetase (biotin- [propriony-Coe	PH_mM_0002835	110948	NM_139145.4	ENSMUSG00000040820
Rabep1	-5.63343	3.30121	5.19313	6.72165	6.74021	6.82341	5.3889	5.67275	5.50818	5.64986	5.79026	5.6122	7.11936	7.07746	6.9694	6.13638	6.17125	6.1858	6.03454	6.061	6.03517	rabaptin, RAB GTPase binding effector protein 1	PH_mM_0003623	54189	NM_019400.2	ENSMUSG00000020817
Itga4	-5.63418	13.334	11.768	7.60395	7.47709	7.45291	5.60025	5.55855	5.78032	5.1248	5.09877	5.20365	7.18243	7.32849	7.28966	5.12316	5.4352	5.61411	5.38586	5.22774	5.04889	integrin alpha 4	PH_mM_0001345	16401	NM_010576.3	ENSMUSG00000027009
Zc3h12c	-5.63981	0.29564	2.1959	7.31663	7.48233	7.30332	9.38934	9.3338	9.09376	8.82392	9.03406	9.03697	8.05961	8.19647	7.92678	8.72745	8.74682	8.60374	8.795	8.78371	8.78663	zinc finger CCCH type containing 12C	mMC017013	244871	NM_001162921.1	ENSMUSG00000035164
Hoxb6	-5.64116	0.0647023	1.95818	5.93582	5.76916	5.78777	5.1577	5.07331	5.12064	5.25164	5.08542	5.00631	6.14266	6.15424	6.0911	5.46424	5.40137	5.53043	5.18461	5.25129	5.18845	homeobox B6	mMC018346	15414	NM_008269.1	ENSMUSG00000000690
Tgfbr2	-5.64192	5.58717	7.38379	9.88899	9.93851	10.0283	8.92597	8.92747	8.99297	8.99513	8.93627	8.93731	10.2288	10.3444	10.3718	9.29682	9.43656	9.41301	9.14261	9.1199	9.20805	transforming growth factor, beta receptor II	mMR027560	21813	NM_009371.3,NM_029575.3	NA
Fam26f	-5.64236	2.9158	0.894686	6.89585	6.86151	6.89773	4.74421	4.85549	4.73337	4.58378	4.63613	4.52792	5.45872	5.5449	5.4112	4.0249	4.4995	3.97534	4.77877	4.48911	4.21586	family with sequence similarity 26, member F	mMC007217	215900	NM_175449.4	ENSMUSG00000046031
Slc15a3	-5.6425	14.8886	16.2919	8.56065	8.82911	8.61863	11.0838	11.2311	10.9903	11.0752	11.1471	11.1364	9.09933	9.15432	8.96039	10.7499	10.8862	10.7206	11.0881	11.0442	11.1724	solute carrier family 15, member 3	mMC004734	65221	NM_023044.2	ENSMUSG00000024737
Tpp1	-5.64488	3.19162	5.04853	7.75023	7.88151	7.79732	6.90075	6.97206	7.00375	7.11931	7.11128	7.08649	7.64633	7.64582	7.66972	6.47499	6.52585	6.48211	6.28652	6.49614	6.34997	tripeptidyl peptidase I	mMC003239	12751	NM_009906.5	ENSMUSG00000030894
Plek	-5.64846	0.896491	2.76938	9.4959	9.72351	9.62105	10.3379	10.3588	10.3474	10.1321	10.3083	10.2251	9.78671	9.73951	9.73346	10.2866	10.4864	10.381	10.4495	10.4349	10.5186	pleckstrin	mMR026569	56193	NM_019549.2	ENSMUSG00000020120
Rnu2	-5.67181	3.70151	1.7941	4.81203	5.01887	5.04652	7.6192	7.64737	7.88626	7.42826	7.31507	7.34567	6.29035	6.23198	5.97782	7.30719	7.19652	7.38831	6.54302	6.46196	6.44738	U2 small nuclear RNA	PH_mM_0017128	19848	NR_004414.1	NA
Slain2	-5.67309	0.378656	2.16324	8.55969	8.78712	8.69947	7.5878	7.78776	7.61696	7.62016	7.76371	7.67828	8.59483	8.56375	8.45659	8.04529	8.06608	8.00185	7.78447	7.79146	7.84947	SLAIN motif family, member 2	mMR029797	75991	NM_153567.2,NM_001113423.1	ENSMUSG00000036087
Omt2b	-5.67426	2.20035	0.287938	2.78267	3.05734	2.99066	4.52712	4.62038	4.78954	4.86404	5.05818	4.84413	3.07259	3.13893	3.32488	4.55641	4.31669	4.61283	4.13452	4.53728	4.21586	oocyte maturation, beta	PH_mM_0000290	382088	NM_205822.2	ENSMUSG00000038750
Snca	-5.67552	7.9717	6.22591	4.45873	4.5993	4.61368	5.53793	5.57491	5.52589	5.60895	5.53348	5.54272	4.51762	4.48655	4.50882	5.82826	5.84015	5.75611	5.59132	5.60145	5.5998	synuclein, alpha	mMC002876	20617	NM_001042451.1,NM_009221.2	ENSMUSG00000025889
Ctsb	-5.68002	5.93767	4.12204	8.89742	8.90168	8.77008	8.04394	7.98845	8.12635	7.98705	8.02061	8.03636	8.68182	8.73431	8.76575	7.72945	7.87441	7.93466	7.90922	8.07002	8.01269	cathepsin B	PH_mM_0001609	13030	NM_007798.2	ENSMUSG00000021939
Hbb-bh1	-5.68013	3.4206	5.15217	5.11641	5.16767	5.10727	6.21359	6.09489	6.08604	5.75625	5.67007	5.5742	4.98488	4.74831	4.92538	6.35948	6.38587	6.38286	6.21934	6.10169	6.20489	hemoglobin Z, beta-like embryonic chain	PH_mM_0014531	15132	NM_008219.3	ENSMUSG00000052217
Tnf	-5.68903	20.3873	19.4182	5.3211	5.65828	5.71801	8.27277	8.45256	8.23509	8.55371	8.49959	8.41915	5.36447	5.3842	5.32503	7.99645	7.95178	8.09351	7.93812	7.90036	7.88007	tumor necrosis factor	mMC016605	21926	NM_013693.2	ENSMUSG00000024401
Klf3	-5.68933	1.40364	3.12992	6.65182	7.02999	7.03485	5.83535	6.06879	5.8072	6.29516	6.11709	6.14814	7.18243	7.13795	7.04578	5.6209	5.57951	5.75611	5.52409	5.64169	5.65863	Kruppel-like factor 3 (basic)	PH_mM_0015392	16599	NM_008453.5	ENSMUSG00000029178
Hcls1	-5.69126	15.436	14.1599	8.70435	8.72612	8.79094	10.2706	10.3218	10.286	10.5494	10.6043	10.5479	8.6215	8.76763	8.77978	9.9851	10.0372	10.0554	10.09	10.1374	10.0774	hematopoietic cell specific Lyn substrate 1	mMC012407	15163	NM_008225.2	ENSMUSG00000022831
Rn7sk	-5.69544	5.54618	3.77318	6.28089	6.48711	6.25962	9.68215	9.60106	9.84269	9.3843	9.24891	9.24661	8.3923	8.37207	8.15798	10.2341	10.324	10.4284	9.42109	9.35731	9.33329	RNA, 7SK, nuclear	PH_mM_0017129	19817	NR_030687.1	NA
Vegfc	-5.69981	15.0031	16.2602	4.91915	4.73926	4.72704	8.48391	8.2672	8.57042	8.19371	8.17877	8.32161	4.23047	4.64725	4.67371	7.148	7.25581	7.37043	7.38848	7.46704	7.47205	vascular endothelial growth factor C	PH_mM_0009339	22341	NM_009506.2	ENSMUSG00000031520
Lcn2	-5.70412	23.0636	22.3005	7.35572	7.46653	7.46068	11.0518	11.189	11.1524	11.3687	11.3965	11.359	6.19579	6.16371	6.15862	11.3024	11.3999	11.4448	11.2535	11.2019	11.2588	lipocalin 2	mMC014819	16819	NM_008491.1	ENSMUSG00000026822
Cyp4f39	-5.70628	2.81778	4.46566	4.71027	4.63334	4.69434	5.95967	5.79717	6.07596	5.53082	5.78358	5.56642	4.76003	4.40915	4.43945	6.5177	6.53698	6.74214	6.71426	6.67984	6.61453	cytochrome P450, family 4, subfamily f, polypeptid	PH_mM_0000354	320997	NM_177307.3	ENSMUSG00000061126
Icosl	-5.7071	2.88137	1.0942	4.62666	4.85334	4.81928	5.34792	5.31033	5.53897	5.85242	5.87334	5.86182	4.87868	4.94056	5.01082	6.27433	6.34647	6.34874	6.39213	6.60735	6.40954	icos ligand	PH_mM_0006602	50723	NM_015790.3	ENSMUSG00000000732
Nfkbia	-5.70818	15.9367	17.1385	7.40374	7.39358	7.32932	9.7572	9.69501	9.70446	9.08984	9.24765	9.3639	7.24477	7.27876	7.29945	9.40754	9.74844	9.58786	9.29369	9.24531	9.49519	nuclear factor of kappa light polypeptide gene enh	mMC012597	18035	NM_010907.2	ENSMUSG00000021025
Osm	-5.70933	1.95071	0.168974	7.81967	7.96149	7.95372	8.86987	8.88387	8.92602	9.08131	9.03744	9.09508	8.47158	8.52095	8.50734	8.74639	8.82547	8.81286	8.72294	8.80765	8.79092	oncostatin M	mMC012943	18413	NM_001013365.2	ENSMUSG00000058755
Fhl3	-5.70962	1.3594	3.00945	6.22114	6.15489	6.11127	7.44691	7.3465	7.62346	7.32251	7.39054	7.29422	5.89647	5.98919	6.0336	6.62654	6.67469	6.85753	6.85254	6.99613	6.7273	four and a half LIM domains 3	PH_mM_0000773	14201	NM_010213.3	ENSMUSG00000032643
Serpinb8	-5.70992	2.4778	0.6988	6.50611	6.59265	6.59083	5.60025	5.64287	5.65346	5.29822	5.25791	5.19238	5.91376	5.74247	5.81389	5.34806	5.44622	5.38008	5.21208	5.27429	5.2268	serine (or cysteine) peptidase inhibitor, clade B,	mMC016209	20725	NM_011459.4	ENSMUSG00000026315
Rel	-5.71586	8.03303	9.50162	4.89713	4.97199	4.57707	6.93564	7.0063	6.9732	6.50342	6.62897	6.67052	5.71184	5.60425	5.65446	7.17364	7.31178	7.11742	7.09066	7.16975	7.12499	reticuloendotheliosis oncogene	mMC021222	19696	NM_009044.2	ENSMUSG00000020275
Mcoln2	-5.72437	2.32069	3.90588	8.41429	8.60875	8.57989	9.55221	9.75984	9.61321	9.39593	9.55656	9.44035	8.52968	8.43771	8.53118	9.10331	9.26807	9.17687	9.2455	9.22817	9.16338	mucolipin 2	mMC009938	68279	NM_026656.4,NM_001005846.2	ENSMUSG00000011008
Rnf144b	-5.72511	2.97169	4.54499	7.2436	7.26826	7.28755	6.28413	6.38852	6.46053	6.68145	6.66575	6.59238	7.78052	7.75619	7.83743	6.55866	6.74605	6.80272	6.70818	6.79591	6.78457	ring finger protein 144B	PH_mM_0016021	218215	NM_146042.4,NM_001170643.1	NA
Nrp2	-5.73894	3.42206	4.93296	4.09375	4.50257	4.35616	6.37606	6.59788	6.22192	5.92809	5.94435	5.83829	4.56223	4.80446	4.31237	5.80012	5.80244	5.85553	5.65433	5.64955	5.64217	neuropilin 2	PH_mM_0016093	18187	NM_001077406.1,NM_001077407.1	NA
Kcnn4	-5.74096	3.28965	1.64275	6.00223	5.7435	5.70183	6.78813	6.59006	6.90142	6.8276	7.02197	6.93739	5.14442	5.22935	5.20858	6.31781	6.42378	6.51855	6.28652	6.34007	6.33761	potassium intermediate/small conductance calcium-a	PH_mM_0016280	16534	NM_008433.4	ENSMUSG00000054342
Esr2	-5.7416	14.6241	13.4504	5.60017	5.65423	5.47894	7.36586	7.34742	7.38922	7.7934	7.614	7.59133	5.3743	5.00232	5.06401	7.43896	7.62347	7.5767	7.62378	7.4822	7.63751	estrogen receptor 2 (beta)	mMC014818	13983	NM_207707.1,NM_010157.3	ENSMUSG00000021055
Tcf4	-5.74456	2.38867	3.8916	6.08292	6.03468	5.94027	4.90466	4.98979	5.00236	4.91522	4.9566	4.84413	5.42207	5.62058	5.54822	4.98858	4.99772	5.14091	4.87778	4.72975	4.75583	transcription factor 4	PH_mM_0007125	21413	NM_013685.2,NM_001083967.1	ENSMUSG00000053477
Dpy19l1	-5.74592	0.641022	2.14441	7.2321	6.92735	7.01527	6.23602	5.91556	6.37593	6.10573	6.39635	6.43487	7.18403	7.23936	7.39114	5.71839	5.8977	6.07051	5.67163	5.73215	5.80281	dpy-19-like 1 (C. elegans)	PH_mM_0004656	244745	NM_172920.4	ENSMUSG00000043067
Manea	-5.74599	4.36358	5.82734	7.80266	7.76694	7.80333	7.06417	6.96533	7.03339	6.95727	6.94515	6.94333	7.55089	7.64903	7.61033	6.91269	7.01948	6.99185	6.65824	6.77832	6.80815	mannosidase, endo-alpha	mMC007717	242362	NM_172865.2	ENSMUSG00000040520
Rala	-5.74915	1.58745	3.07736	7.91282	7.81304	7.79127	5.69763	5.72531	5.84939	5.98132	5.69235	5.78322	7.00324	7.15907	6.83935	6.38368	6.52211	6.59375	6.19929	6.24105	6.27786	v-ral simian leukemia viral oncogene homolog A (ra	PH_mM_0009048	56044	NM_019491.5	ENSMUSG00000008859
Efr3a	-5.75047	0.0114801	1.48999	7.77321	7.89975	7.9026	6.92332	6.9449	6.83956	6.88057	6.86648	6.85682	8.19341	8.13276	8.11828	7.58577	7.71278	7.62198	7.36191	7.44386	7.3533	EFR3 homolog A (S. cerevisiae)	PH_mM_0003872	76740	NM_133766.3	ENSMUSG00000015002
Phlda1	-5.75147	28.4275	28.1039	5.14584	5.28564	5.37718	9.84064	9.75752	9.85308	9.41712	9.55238	9.46554	5.95299	5.90744	5.97259	9.79319	10.0279	9.98694	9.43154	9.31989	9.33039	pleckstrin homology-like domain, family A, member	PH_mM_0004894	21664	NM_009344.3	ENSMUSG00000020205
Cd80	-5.75634	0.639456	2.09824	4.20124	3.73346	3.90116	5.89251	5.66289	6.04768	5.77057	5.88553	6.09429	3.69624	3.66262	3.99988	4.53164	4.70159	4.82677	5.05079	5.30785	5.01851	CD80 antigen	PH_mM_0001003	12519	NM_009855.2	ENSMUSG00000075122
Fmn1	-5.75918	2.31955	0.742112	4.83596	4.81672	4.88565	3.6585	3.98806	3.99044	3.52391	3.51062	3.39281	4.79537	4.85766	4.98313	4.14042	4.21162	4.34204	4.05395	3.9933	4.14611	formin 1	PH_mM_0004733	14260	NM_001043322.1,NM_010230.2	ENSMUSG00000044042
Grtp1	-5.76109	2.4017	0.832965	7.023	7.13239	7.05931	5.62323	5.54749	5.50371	5.29822	5.63956	5.64882	7.03729	7.12	6.95576	6.25187	6.30546	6.08567	6.46848	6.47577	6.43241	GH regulated TBC protein 1	mMC004281	66790	NM_025768.2	NA
Ptgr2	-5.76125	0.839425	2.27763	6.69108	6.7138	6.73588	5.48199	5.41073	5.49921	5.46555	5.54205	5.40591	6.56036	6.53033	6.60157	6.1053	6.24308	6.25164	5.97299	5.96291	6.05185	prostaglandin reductase 2	PH_mM_0005520	77219	NM_029880.2	ENSMUSG00000072946
Ski	-5.76287	3.92008	2.37728	7.18245	7.33629	7.27915	6.62512	6.75106	6.61089	6.16017	6.30899	6.23592	7.63001	7.59645	7.52411	6.63278	6.79571	6.73431	6.53219	6.53568	6.39791	ski sarcoma viral oncogene homolog (avian)	PH_mM_0005217	20481	NM_011385.2	ENSMUSG00000029050
Scd2	-5.7656	8.72435	7.34762	10.1303	10.3699	10.4615	8.70682	8.73326	8.82306	8.95706	8.97869	9.1307	10.6078	10.7232	10.6569	7.48769	7.61973	7.48322	8.08291	8.23885	8.07586	stearoyl-Coenzyme A desaturase 2	mMC021381	20250	NM_009128.2	ENSMUSG00000025203
Slk	-5.76605	6.35844	7.69174	8.01006	7.88588	7.8103	6.41596	6.39331	6.50112	6.67283	6.69045	6.63892	7.91828	8.04838	7.82022	6.76903	6.8403	7.02573	6.99936	6.91106	6.82101	STE20-like kinase (yeast)	mMC002560	20874	NM_001164639.1,NM_009289.3	ENSMUSG00000025060
Serpine1	-5.76657	4.74902	6.11949	5.29142	5.11354	5.18525	7.21298	7.03564	7.18987	6.44717	6.54167	6.48914	5.53659	5.66804	5.66875	6.71043	6.79286	6.87818	6.39213	6.44087	6.29961	serine (or cysteine) peptidase inhibitor, clade E,	PH_mM_0000973	18787	NM_008871.2	ENSMUSG00000037411
Clcn3	-5.76935	7.76334	6.3636	7.89323	7.84582	7.75526	6.72668	6.49974	6.82168	6.29516	6.32475	6.42498	8.10473	8.08837	8.16328	6.85718	6.93638	7.08471	6.80945	6.86797	6.82356	chloride channel 3	PH_mM_0006845	12725	NM_173873.1,NM_173874.1,NM_173876.3,NM_007711.3	ENSMUSG00000004319
Coro1a	-5.77129	2.88895	4.27155	8.99666	8.75086	8.80259	10.2295	10.0398	10.3219	10.0516	10.2988	10.1719	9.23742	9.34755	9.40436	9.94709	10.0717	10.2984	10.333	10.319	10.2776	coronin, actin binding protein 1A	mMC011721	12721	NM_009898.2	ENSMUSG00000030707
Armc8	-5.77268	2.63777	1.12225	6.63489	6.9136	6.8828	5.83535	6.07866	5.66879	5.79167	5.55898	5.53469	6.60144	6.67876	6.70255	5.92727	5.80244	5.86807	5.8659	5.90395	5.78138	armadillo repeat containing 8	PH_mM_0005113	74125	NM_028768.3	ENSMUSG00000032468
Rapgef6	-5.7727	5.6031	6.92797	8.515	8.24799	8.33313	7.30257	7.01275	7.20638	7.14123	7.41185	7.35355	8.43686	8.53204	8.53887	7.2734	7.45127	7.45556	7.37918	7.33378	7.27041	Rap guanine nucleotide exchange factor (GEF) 6	PH_mM_0002342	192786	NM_175258.3	ENSMUSG00000037533
Tubb6	-5.77274	6.71009	8.0066	7.92193	8.01083	8.07229	9.30753	9.27837	9.29143	9.12624	9.14177	9.14521	8.52884	8.60725	8.59184	9.34209	9.4127	9.36958	9.42048	9.34004	9.38302	tubulin, beta 6	mMC017434	67951	NM_026473.2	ENSMUSG00000001473
Lif	-5.77619	6.66677	7.95012	3.27345	2.77643	3.0834	5.79407	5.70176	5.88681	5.0834	5.21156	5.18099	3.59374	4.02503	3.9247	5.60369	5.82524	5.86182	5.45203	5.40227	5.52806	leukemia inhibitory factor	PH_mM_0001600	16878	NM_008501.2,NM_001039537.1	ENSMUSG00000034394
C230081A13Rik	-5.78132	1.53033	2.87797	6.00223	5.86898	5.7535	7.31438	7.21157	7.50684	6.75587	6.7172	6.74541	6.25847	6.34816	6.42463	7.32911	7.479	7.56534	7.00164	7.18843	7.06074	RIKEN cDNA C230081A13 gene	PH_mM_0013196	244895	NM_172924.3	NA
Rhof	-5.78295	1.5647	2.90465	5.49519	5.43761	5.49411	6.45235	6.33172	6.58379	6.56314	6.55727	6.48603	5.79883	5.85113	5.71725	6.97856	7.20223	7.25112	7.70567	7.36245	7.43953	ras homolog gene family, member f	PH_mM_0002361	23912	NM_175092.3	ENSMUSG00000029449
Sp3	-5.79315	2.71272	1.29408	6.91687	6.95982	6.94004	6.42007	6.30598	6.47594	6.10573	6.09275	6.11256	6.73575	6.83484	6.85683	6.28318	6.35536	6.32138	6.15794	6.16448	6.15145	trans-acting transcription factor 3	PH_mM_0006613	20687	NM_001018042.3,NM_001098425.1	ENSMUSG00000027109
Ermp1	-5.79402	2.02912	3.31447	6.51947	6.45296	6.47908	7.15863	7.05802	7.21128	7.02039	7.09513	7.00084	6.41903	6.54007	6.54698	7.10825	7.24131	7.29549	7.26555	7.22639	7.24898	endoplasmic reticulum metallopeptidase 1	mMC010707	226090	NM_001081213.1	ENSMUSG00000046324
Irf2bp2	-5.79855	5.92402	7.12766	8.45043	8.58192	8.60439	6.87896	7.07023	6.90475	6.91286	6.9044	7.07791	8.92228	8.85665	8.78389	7.63713	7.84491	7.71569	7.44398	7.56519	7.58057	interferon regulatory factor 2 binding protein 2	mMC013241	270110	NM_001164598.1	ENSMUSG00000051495
Itfg1	-5.80031	0.276454	1.52836	6.43492	6.20297	6.22636	5.37154	5.08218	5.33827	5.2752	5.39528	5.31988	5.84272	5.74962	5.84413	5.05062	5.27963	5.22711	4.96798	5.19136	5.01851	integrin alpha FG-GAP repeat containing 1	PH_mM_0004014	71927	NM_028007.3	ENSMUSG00000031703
Prdm9	-5.80072	0.333754	1.58414	4.20124	4.1601	4.15286	4.96759	5.04623	5.09403	4.99515	5.15046	5.05938	4.471	4.4356	4.46309	4.79529	4.83059	5.01802	5.12731	4.97142	5.12108	PR domain containing 9	PH_mM_0013774	213389	NM_144809.2	ENSMUSG00000051977
Entpd1	-5.80695	2.53853	1.18746	5.52746	5.80121	5.76887	4.71108	4.45457	4.3104	4.53664	4.47806	4.50588	5.3138	5.24124	5.20858	4.42617	4.34948	4.08855	4.54613	4.46415	4.53336	ectonucleoside triphosphate diphosphohydrolase 1	mMR028827	12495	NM_009848.3	ENSMUSG00000048120
Sema3c	-5.81082	9.2239	8.06509	3.56399	3.68017	3.80243	5.76689	5.65792	5.87759	5.64986	5.76325	5.77692	3.99589	3.85854	3.88508	5.45421	5.60791	5.57314	5.45203	5.20363	5.17533	sema domain, immunoglobulin domain (Ig), short bas	mMC013487	20348	NM_013657.5	ENSMUSG00000028780
Paics	-5.81563	0.111455	1.28284	8.88877	9.00402	8.90224	7.92926	7.99425	8.0091	8.28985	8.24105	8.17511	9.09578	9.1013	9.05275	8.44014	8.54905	8.5229	8.62711	8.64443	8.56957	phosphoribosylaminoimidazole carboxylase, phosphor	PH_mM_0008778	67054	NM_025939.2	ENSMUSG00000029247
Suv420h1	-5.81987	0.545561	1.69823	6.99591	7.08299	7.11946	6.22112	6.48459	6.4396	6.10573	6.31296	6.23592	6.93765	6.87265	6.87402	6.35948	6.42378	6.45127	6.10372	6.07645	6.12619	suppressor of variegation 4-20 homolog 1 (Drosophi	PH_mM_0002873	225888	NM_001167886.1,NM_001167887.1,NM_001167885.1,NM_144871.4	ENSMUSG00000045098
Gm12888	-5.8218	6.32816	5.12711	3.51099	3.73346	3.85289	5.38315	5.47249	5.12064	4.96393	4.90974	5.07222	3.53896	3.5506	3.38785	6.19579	6.05878	6.0654	5.63673	5.38204	5.44071	predicted gene 12888	PH_mM_0002259	545677	NM_001033791.3	ENSMUSG00000073764
Notch1	-5.82689	0.112694	1.22294	4.81203	4.81672	4.61368	7.21112	7.05679	7.25278	6.78466	6.79095	6.81508	4.98488	5.11554	5.16266	5.6294	5.73897	5.8866	5.59132	5.70289	5.72951	Notch gene homolog 1 (Drosophila)	mMC013827	18128	NM_008714.3	ENSMUSG00000026923
Tmem171	-5.82709	13.8258	14.7113	5.87597	5.46248	5.66019	8.58863	8.2897	8.53895	8.34177	8.5769	8.50553	6.37315	6.53033	6.48924	8.18157	8.26561	8.40035	8.52904	8.5771	8.38066	transmembrane protein 171	PH_mM_0002148	380863	NM_001025606.1	ENSMUSG00000052485
Zfp871	-5.82862	0.772692	1.87859	4.65529	4.66629	4.70535	6.66923	6.6747	6.81927	6.30354	6.32475	6.3203	5.79883	5.90134	5.7827	6.30065	6.35093	6.46852	6.00424	6.34007	6.23747	zinc finger protein 871	PH_mM_0014229	208292	NM_172458.3	ENSMUSG00000024298
Kifc3	-5.82896	0.613941	1.71701	6.736	6.79753	6.83793	6.04967	6.16332	5.93172	6.19798	6.0213	6.13494	7.22955	7.31069	7.08448	6.39161	6.22812	6.24739	6.30034	6.12631	6.15145	kinesin family member C3	PH_mM_0008423	16582	NM_001145832.1,NM_001145831.1,NM_010631.2	ENSMUSG00000031788
Hspb1	-5.82998	1.89687	2.99604	6.98486	6.94985	6.95881	8.30815	8.14727	8.38865	8.11021	8.06066	8.16411	7.06117	7.13973	7.05471	7.55907	7.85385	7.69483	7.68065	7.71894	7.69246	heat shock protein 1	PH_mM_0001441	15507	NM_013560.2	ENSMUSG00000004951
Map3k1	-5.83224	6.99567	5.86967	8.20004	8.45621	8.37205	7.28026	7.38358	7.07159	6.983	6.92605	6.89688	8.6604	8.80661	8.53483	7.44035	7.38396	7.29249	7.2725	7.18674	7.25397	mitogen-activated protein kinase kinase kinase 1	mMC008313	26401	NM_011945.2	ENSMUSG00000021754
Pten	-5.83388	1.35772	2.43538	5.76646	5.7472	5.82091	4.52712	4.42133	4.64284	4.51223	4.63613	4.33686	5.75961	5.84467	5.85598	5.10906	5.30519	5.28445	5.06656	4.97142	5.01851	phosphatase and tensin homolog	PH_mM_0001577	19211	NM_008960.2	ENSMUSG00000013663
Tcn2	-5.83421	0.261415	1.33174	7.82488	8.12498	8.07761	6.62177	6.83592	6.55751	6.85202	6.85044	6.74781	8.94462	8.92387	8.80973	7.6903	7.67446	7.7206	7.59534	7.56403	7.6077	transcobalamin 2	mMC017775	21452	NM_015749.3,NM_001130459.1,NM_001130458.1	ENSMUSG00000020432
B3galnt2	-5.83489	1.4853	2.55719	7.73285	7.8321	7.80233	6.98579	6.97071	7.11109	7.08932	7.23185	7.11015	8.04884	8.03251	7.99291	7.24349	7.41818	7.35221	7.24973	7.37788	7.3741	UDP-GalNAc:betaGlcNAc beta 1,3-galactosaminyltrans	mMC015896	97884	NM_178640.2	ENSMUSG00000039242
Mir707	-5.83652	8.61869	7.56686	4.09375	4.14234	3.9474	5.60025	5.4903	5.77006	5.60895	5.67755	5.67017	4.1362	3.94496	4.19821	5.60369	5.72245	5.81036	5.55346	5.50679	5.61697	microRNA 707	PH_mM_0017043	735269	NR_030488.1	ENSMUSG00000011096
Ccl22	-5.83834	3.31063	2.13895	4.9407	4.5993	4.80944	5.90288	6.02489	6.19753	5.99277	6.0053	5.92382	4.51762	4.3255	4.55259	5.74889	5.89068	6.1441	5.80022	5.64169	5.49978	chemokine (C-C motif) ligand 22	PH_mM_0000566	20299	NM_009137.2	ENSMUSG00000031779
Cflar	-5.83866	5.23321	4.09734	7.79692	7.87976	7.92672	8.47212	8.39934	8.42755	8.52604	8.56574	8.53167	7.56415	7.56329	7.6235	8.47224	8.67243	8.58702	8.49952	8.59868	8.60711	CASP8 and FADD-like apoptosis regulator	PH_mM_0017646	12633	NM_009805.4	ENSMUSG00000026031
Nfkbib	-5.84104	8.2425	7.20296	6.11435	6.25554	6.10037	6.93196	6.96937	7.08831	7.26832	7.3577	7.22371	5.68348	5.69848	5.65446	6.97415	7.2594	7.18484	7.19884	7.33523	7.29775	nuclear factor of kappa light polypeptide gene enh	mMC008604	18036	NM_010908.4	ENSMUSG00000030595
Ppil5	-5.84181	0.56059	1.58873	5.48282	5.41726	5.51398	4.47193	4.45457	4.52005	4.69293	4.63613	4.67017	5.40323	5.41449	5.39268	4.92248	4.70159	4.75407	4.87778	4.64864	4.98718	peptidylprolyl isomerase (cyclophilin) like 5	PH_mM_0007186	69706	NM_001081406.1	ENSMUSG00000034883
Emr1	-5.84323	0.143383	1.15924	8.93169	8.83908	8.8819	10.1105	9.89228	10.0611	9.87252	10.1801	10.0641	8.07751	8.14583	8.1813	8.95648	9.17751	9.19607	9.3754	9.3316	9.32309	EGF-like module containing, mucin-like, hormone re	PH_mM_0009410	13733	NM_010130.4	ENSMUSG00000004730
LOC100504624	-5.84573	2.08098	0.943792	4.14116	3.98843	3.90116	4.99341	4.83315	5.28394	4.79152	5.13779	4.84413	3.64611	3.49042	3.56005	5.27853	5.12614	5.44864	5.01847	4.89156	4.93829	hypothetical protein LOC100504624	PH_mM_0000112	100504624	XM_003084800.1	ENSMUSG00000090760
Gas6	-5.84903	6.87067	5.8365	9.04806	9.0864	9.12799	7.5878	7.68748	7.69779	7.50019	7.60426	7.60568	9.71815	9.75937	9.6174	8.25902	8.2643	8.29813	8.35617	8.38681	8.34233	growth arrest specific 6	mMC009545	14456	NM_019521.2	ENSMUSG00000031451
Ehd1	-5.85003	3.7148	4.68362	8.09988	8.00736	8.07305	9.26791	9.17702	9.36519	8.92266	9.0178	8.97476	8.40895	8.45882	8.50901	9.47713	9.67595	9.79102	9.5328	9.51298	9.46332	EH-domain containing 1	PH_mM_0000558	13660	NM_010119.5	ENSMUSG00000024772
2310016C08Rik	-5.85006	4.3062	3.22034	7.5017	7.34232	7.33012	9.07294	8.88486	9.13674	8.72701	8.76586	8.74243	8.06161	8.09659	8.17842	9.01811	9.05497	9.31489	8.64615	8.73189	8.65275	RIKEN cDNA 2310016C08 gene	PH_mM_0007316	69573	NM_023516.5	ENSMUSG00000043421
Ripk2	-5.85146	2.54385	1.44483	5.47449	5.38062	5.09242	6.76662	6.61334	7.05458	6.79749	6.76109	6.75021	5.94748	6.01137	5.97259	6.94957	7.0172	7.16287	6.97867	6.79591	6.6332	receptor (TNFRSF)-interacting serine-threonine kin	mMC017562	192656	NM_138952.3	ENSMUSG00000041135
Plxdc1	-5.85219	1.13314	0.0363931	6.79254	6.93076	6.85869	5.47148	5.36512	5.40478	5.23965	5.18757	5.30985	6.88925	6.91799	7.07058	6.31355	6.40289	6.21707	6.38794	6.23671	6.4018	plexin domain containing 1	mMC017357	72324	NM_028199.3,NM_001163608.1	ENSMUSG00000017417
Ska1	-5.85235	1.24083	2.20686	5.98478	6.16225	6.14851	4.59219	4.6613	4.48385	4.65066	5.00139	4.87562	5.99073	6.03843	5.92975	5.34806	5.30519	5.23884	5.3628	5.41224	5.3993	spindle and kinetochore associated complex subunit	PH_mM_0014065	66468	NM_025581.4,NM_001164355.1	NA
Ptpn18	-5.8538	3.48585	2.41126	7.91465	7.9113	7.89169	6.67242	6.79998	6.7071	6.77429	6.53536	6.5465	8.01024	8.09318	7.80018	7.11018	7.11087	7.04322	7.13733	7.16114	7.11361	protein tyrosine phosphatase, non-receptor type 18	mMC003406	19253	NM_011206.2	ENSMUSG00000026126
Man1c1	-5.85452	1.09108	2.04281	7.8797	7.86114	7.78265	6.72214	6.57423	6.74157	6.76643	6.94515	6.85466	7.93129	7.99018	8.04707	7.23502	7.2576	7.42316	7.29477	7.39991	7.3135	mannosidase, alpha, class 1C, member 1	mMR029129	230815	NM_207237.3	ENSMUSG00000037306
2310016C08Rik	-5.85503	2.98182	1.90937	5.48282	5.38593	5.37718	6.63674	6.46477	6.72845	6.13579	6.10742	6.21978	5.19245	5.29865	5.23078	6.62654	6.70009	6.81005	5.9856	6.21023	6.07903	RIKEN cDNA 2310016C08 gene	PH_mM_0016274	69573	NM_001190461.1	ENSMUSG00000043421
Ptgs2	-5.85559	29.2754	29.2063	5.59647	5.86898	5.82091	10.704	10.5654	10.5976	10.5911	10.6	10.5436	6.61571	6.61782	6.60157	10.5514	10.7044	10.6408	10.6131	10.3148	10.3579	prostaglandin-endoperoxide synthase 2	PH_mM_0009086	19225	NM_011198.3	ENSMUSG00000032487
Myo5a	-5.85646	12.3155	11.4996	8.00673	8.30898	8.27066	6.65312	6.80948	6.6839	6.3201	6.42856	6.32763	8.22792	8.18842	8.10531	6.76632	6.79286	6.7525	6.55729	6.60434	6.48741	myosin VA	mMC011484	17918	NM_010864.2	ENSMUSG00000034593
Gramd1a	-5.85685	1.09045	2.02703	7.2146	7.24368	7.212	8.35662	8.34041	8.3049	8.35474	8.42061	8.25849	7.80757	7.9772	7.93933	8.31313	8.53112	8.49578	8.6734	8.5338	8.59157	GRAM domain containing 1A	mMC025052	52857	NM_027898.3	ENSMUSG00000001248
Itgb5	-5.85702	3.02806	3.95897	8.2587	8.47551	8.43638	7.43062	7.55827	7.32369	7.65102	7.55067	7.54376	8.67244	8.75606	8.50067	7.71902	7.66972	7.60455	7.67603	7.64927	7.70732	integrin beta 5	mMR029174	16419	NM_001145884.1,NM_010580.2	ENSMUSG00000022817
Slc22a4	-5.85845	1.19846	2.12485	6.422	6.17681	6.37014	8.1479	8.06721	8.0765	7.77727	7.86416	7.89216	6.67353	6.80551	6.79426	7.27176	7.28243	7.1915	7.17622	7.17146	7.14737	solute carrier family 22 (organic cation transport	mMC004350	30805	NM_019687.3	ENSMUSG00000020334
Plekha1	-5.86079	6.83626	5.87365	9.71499	9.71794	9.66453	8.52921	8.51975	8.49794	8.34177	8.46938	8.49304	9.7775	9.83446	9.75543	8.81771	8.83218	8.91034	8.95559	8.86872	8.85945	pleckstrin homology domain containing, family A (p	mMR031013	101476	NM_133942.2	ENSMUSG00000040268
Srgn	-5.86292	15.446	16.1443	8.17838	8.16571	8.10236	10.2215	10.1857	10.4329	10.273	10.25	10.3163	8.51451	8.53249	8.40818	10.23	10.3611	10.4981	10.6133	10.4555	10.4302	serglycin	PH_mM_0008293	19073	NM_011157.2	ENSMUSG00000020077
Csnk1e	-5.86333	2.17389	1.15085	7.29446	7.32794	7.37709	6.51393	6.58613	6.71113	6.26525	6.54794	6.36701	7.83809	7.95387	7.91932	6.82439	7.02176	6.94834	6.8122	6.93301	6.84873	casein kinase 1, epsilon	mMR001430	27373	NM_013767.6	ENSMUSG00000022433
4930438A08Rik	-5.86333	1.58009	0.5556	4.41209	3.94624	4.17139	6.68508	6.47142	6.68803	6.70966	6.87328	6.75498	3.22248	3.42716	3.50526	5.02007	5.06397	5.21524	4.87778	4.92427	4.97114	RIKEN cDNA 4930438A08 gene	PH_mM_0007564	73988	XM_916080.3,XM_001477470.2	ENSMUSG00000069873
Chst10	-5.86383	4.95908	5.82643	6.88568	6.94985	6.93292	4.86686	4.84438	4.89334	4.84639	4.80895	4.87562	7.33156	7.45795	7.36672	5.82826	6.23313	6.03949	5.92754	5.71763	5.75207	carbohydrate sulfotransferase 10	mMC017062	98388	NM_145142.2	ENSMUSG00000026080
Cenpa	-5.86508	0.48742	1.36536	8.02096	8.02952	8.046	5.90631	5.8058	5.88987	5.81233	6.14084	5.98221	7.5729	7.8103	7.66394	7.07687	7.21355	7.21772	6.99022	7.11697	7.0767	centromere protein A	mMC023064	12615	NM_007681.2	ENSMUSG00000029177
Xpr1	-5.86556	5.90425	6.7478	8.71786	8.72687	8.68012	7.50608	7.41418	7.54608	7.30426	7.41711	7.28022	8.71779	8.7069	8.66265	7.93672	8.06207	8.03167	7.72568	7.78035	7.70837	xenotropic and polytropic retrovirus receptor 1	PH_mM_0004936	19775	NM_011273.2	ENSMUSG00000026469
Tbl1xr1	-5.86572	6.30598	5.36261	6.90491	6.9675	6.83267	5.55752	5.5803	5.45311	5.05483	5.36521	5.21478	6.32126	6.3082	6.28521	5.61233	5.72245	5.7061	5.46265	5.50679	5.49978	transducin (beta)-like 1X-linked receptor 1	PH_mM_0008115	81004	NM_030732.3	ENSMUSG00000027630
Havcr2	-5.86729	0.39335	1.25504	7.27457	7.42382	7.40499	6.82162	7.0268	7.03727	6.7425	6.74068	6.63624	8.4804	8.45024	8.45834	7.19334	7.25401	7.29249	6.82853	6.84925	6.81845	hepatitis A virus cellular receptor 2	mMC013344	171285	NM_134250.2	ENSMUSG00000020399
Tmem158	-5.86845	2.33155	1.34503	6.36517	6.40042	6.34899	5.29264	5.24489	5.43885	5.41619	5.13779	5.04637	6.55133	6.37522	6.25799	5.17766	5.15584	5.31735	5.33919	5.12763	5.311	transmembrane protein 158	PH_mM_0015515	72309	NM_001002267.2	ENSMUSG00000054871
Ggta1	-5.8704	0.986546	1.82978	8.45469	8.40458	8.30268	9.84559	9.79961	9.89235	9.59111	9.70154	9.68374	8.37683	8.52895	8.31184	9.01839	9.0152	9.17482	9.10175	9.03708	8.96397	glycoprotein galactosyltransferase alpha 1, 3	PH_mM_0009644	14594	NM_001145821.1,NM_010283.3	ENSMUSG00000035778
Rsrc1	-5.87069	0.283845	1.12036	6.56556	6.45843	6.46775	5.24081	5.03704	5.25563	5.15147	5.16298	5.33964	6.29817	6.38282	6.4078	5.85564	5.94547	5.9744	5.7218	5.85416	5.89072	arginine/serine-rich coiled-coil 1	mMC013943	66880	NM_025822.3	ENSMUSG00000034544
Col20a1	-5.87119	4.76335	5.58341	6.79366	6.96859	6.95064	8.75382	8.74675	8.73614	8.48542	8.44201	8.41825	7.40629	7.53619	7.4125	8.21148	8.17728	8.19953	8.1125	7.98803	7.99941	collagen, type XX, alpha 1	mMC011919	73368	NM_028518.1	ENSMUSG00000016356
Zbtb32	-5.8712	6.82698	7.62033	4.07747	3.90237	4.09526	6.09608	5.90004	6.07342	5.50337	5.61606	5.34938	4.10281	4.40915	4.48621	5.77848	5.78694	5.99107	5.55346	5.43187	5.43052	zinc finger and BTB domain containing 32	mMC003592	58206	NM_021397.2	ENSMUSG00000006310
Vwf	-5.87286	4.62157	3.69389	8.65174	8.77787	8.75977	6.75054	7.00888	6.92665	6.2609	6.43907	6.23592	9.85553	9.77222	9.74185	7.9085	8.08196	8.10223	7.6818	7.71198	7.68063	Von Willebrand factor homolog	PH_mM_0001336	22371	NM_011708.3	ENSMUSG00000001930
Samd9l	-5.87334	1.5191	0.565476	7.13739	7.39643	7.27831	8.80705	8.88644	8.77254	8.46831	8.43965	8.36778	7.48774	7.48345	7.20922	8.49034	8.41396	8.40825	7.84976	7.87274	7.91662	sterile alpha motif domain containing 9-like	mMC017740	209086	NM_010156.3	ENSMUSG00000047735
Snx5	-5.87388	4.93418	4.01936	8.16737	8.27378	8.17449	6.86329	6.85267	6.94914	6.75852	6.83882	6.72106	7.72973	7.74559	7.66972	7.0966	7.17334	7.26201	7.21365	7.19513	7.1117	sorting nexin 5	PH_mM_0008813	69178	NM_001199188.1,NM_024225.5	ENSMUSG00000027423
Lamb2	-5.87499	0.465567	1.27197	6.30126	6.10955	6.22151	5.59091	5.43589	5.3488	5.64181	5.69967	5.6631	7.45522	7.57829	7.53516	5.91462	5.89068	5.95173	6.00424	6.0077	5.86449	laminin, beta 2	PH_mM_0001273	16779	NM_008483.3	ENSMUSG00000052911
Arrdc4	-5.87553	1.95689	1.02038	4.81203	4.8443	4.85773	6.16981	6.07209	6.2958	6.05352	6.08285	5.85599	5.60885	5.69096	5.66875	6.58832	6.69695	6.73954	6.46461	6.22796	6.33346	arrestin domain containing 4	mMC024492	66412	NM_001042592.2	ENSMUSG00000042659
Smpdl3a	-5.87616	15.2109	15.8466	9.38514	9.57724	9.61862	7.66097	7.89977	7.71911	7.57435	7.68966	7.64362	9.51127	9.49403	9.47063	7.94176	7.97483	8.03739	7.77403	7.79879	7.69139	sphingomyelin phosphodiesterase, acid-like 3A	mMC004118	57319	NM_020561.2	ENSMUSG00000019872
Lbr	-5.87638	8.71162	9.44253	7.86867	7.98666	7.93157	6.83525	7.01017	6.79856	6.63159	6.68502	6.60075	8.54709	8.50702	8.37788	6.95858	7.12327	6.97137	6.66462	6.66576	6.6332	lamin B receptor	mMC009390	98386	NM_133815.2	ENSMUSG00000004880
Ctsz	-5.87653	1.76388	0.834368	10.1081	10.2723	10.2207	10.7258	10.8206	10.7218	10.8613	10.8962	10.7932	10.4262	10.3819	10.3427	10.8839	10.9914	10.9394	10.9806	10.9001	10.964	cathepsin Z	mMC003875	64138	NM_022325.4	ENSMUSG00000016256
Arhgap22	-5.87814	13.4843	14.1326	4.8516	4.74927	4.76907	6.60657	6.59006	6.77237	6.43627	6.42149	6.279	4.91018	4.89164	4.95467	7.14985	7.33697	7.29399	7.08021	7.16632	7.09629	Rho GTPase activating protein 22	mMC014722	239027	NM_153800.4	ENSMUSG00000063506
1810035L17Rik	-5.87938	1.07693	0.169337	8.86207	8.91953	8.91826	9.56377	9.51521	9.55823	9.75116	9.76365	9.71805	9.32984	9.40723	9.41616	9.77779	9.88868	9.91034	9.91608	9.94783	10.0232	RIKEN cDNA 1810035L17 gene	mMC019682	380773	NM_026958.3	ENSMUSG00000021040
Clasp2	-5.87987	1.93924	2.71305	6.95288	7.05434	6.9897	6.34561	6.38852	6.32389	6.29094	6.37056	6.31292	7.28621	7.28338	7.19387	6.5281	6.5108	6.36784	6.239	6.49614	6.2953	CLIP associating protein 2	PH_mM_0002993	76499	NM_001081960.1,NM_029633.2,NM_001114347.1	ENSMUSG00000033392
Cyp4v3	-5.8808	4.89485	4.03121	8.839	8.82758	8.87115	7.89466	7.97232	7.9015	7.87732	7.88326	7.69981	8.85181	8.88029	8.94601	8.18355	8.22822	8.24687	8.20799	8.16878	8.2463	cytochrome P450, family 4, subfamily v, polypeptid	mMC021426	102294	NM_133969.2	ENSMUSG00000079057
Dner	-5.88141	2.59779	3.35828	8.17444	8.14606	8.1529	7.09805	7.12575	7.05267	7.15023	7.01807	7.07272	7.64329	7.66386	7.662	7.13116	7.2576	7.19812	6.98792	7.13665	7.1381	delta/notch-like EGF-related receptor	mMC011375	227325	NM_152915.1	ENSMUSG00000036766
Dusp5	-5.8845	8.18635	7.42149	3.77687	4.08718	3.90116	6.94053	6.90415	7.06123	7.20764	7.00033	6.96673	4.62569	4.89164	4.86413	6.22888	6.32389	6.3332	6.22429	6.15033	6.19539	dual specificity phosphatase 5	PH_mM_0006965	240672	NM_001085390.1	ENSMUSG00000034765
Kif3a	-5.88541	8.29889	7.54368	7.91793	7.99139	7.95844	5.9979	6.26065	6.30994	6.3201	6.23059	6.2075	7.52382	7.62636	7.33499	5.74889	5.92528	6.07051	6.10372	6.08663	6.15145	kinesin family member 3A	PH_mM_0006817	16568	NM_008443.3	ENSMUSG00000018395
Pacrg	-5.88806	4.73099	3.92301	6.81363	6.68377	6.69438	5.79023	5.68736	5.58964	5.70446	5.53348	5.83829	6.67085	6.83484	6.81027	5.86237	5.75522	5.62211	5.76958	5.94558	5.84435	PARK2 co-regulated	mMC009197	69310	NM_027032.2	ENSMUSG00000037196
Atp2b1	-5.88814	2.09731	1.26197	9.40418	9.55931	9.57924	8.5747	8.79854	8.75058	8.45965	8.62113	8.59228	9.1057	9.02558	9.0484	8.16895	8.33461	8.26463	8.20049	8.19248	8.24507	ATPase, Ca++ transporting, plasma membrane 1	PH_mM_0006961	67972	NM_026482.2	ENSMUSG00000019943
Acsbg1	-5.88887	5.73399	4.95003	3.99212	3.87975	3.92452	5.91992	5.70652	6.07596	5.60895	5.83585	5.64882	3.83465	3.36061	3.71075	5.26646	5.15584	5.40016	4.85874	4.92427	4.95485	acyl-CoA synthetase bubblegum family member 1	PH_mM_0005733	94180	NM_053178.2	ENSMUSG00000032281
Rpl5	-5.88895	1.97083	2.67071	6.70953	6.60686	6.60085	5.45011	5.33123	5.59375	5.5126	5.73549	5.6631	6.23386	6.26232	6.31171	5.50336	5.59854	5.74207	5.76958	5.64169	5.66675	ribosomal protein L5	PH_mM_0014605	100503670	NM_016980.2,XM_003085455.1,XM_003085454.1,XM_003086479.1,XM_003086478.1,XM_003086476.1	ENSMUSG00000058558
Id3	-5.89032	15.6259	15.1165	5.51548	5.69402	5.72202	8.06949	8.09853	8.01568	7.90548	7.9974	7.85559	6.00126	6.10052	6.16296	7.69138	7.80935	7.7342	7.52924	7.42412	7.54403	inhibitor of DNA binding 3	PH_mM_0009340	15903	NM_008321.2	ENSMUSG00000007872
Nfatc2	-5.89156	2.41768	3.09456	6.37373	6.30761	6.40711	5.39462	5.33123	5.39982	5.06922	5.29132	5.16947	6.44961	6.5072	6.44118	5.79296	5.84753	5.98554	5.49384	5.54225	5.69075	nuclear factor of activated T-cells, cytoplasmic,	PH_mM_0001047	18019	NM_001136073.1,NM_010899.2	ENSMUSG00000027544
Osgin2	-5.89225	2.43606	1.63825	6.08064	6.39656	6.30083	6.97643	7.13489	7.06028	6.91965	7.02779	6.93541	6.39811	6.19158	6.29665	7.07687	7.27187	7.14737	6.98561	6.98999	6.96588	oxidative stress induced growth inhibitor family m	PH_mM_0007828	209212	NM_145950.4	ENSMUSG00000041153
Dusp1	-5.89255	5.6188	4.86392	7.34027	7.22273	7.13517	9.34861	9.25991	9.34542	9.17114	9.10051	9.11687	8.36803	8.4348	8.29604	9.43147	9.49074	9.53731	9.32509	9.09396	9.0681	dual specificity phosphatase 1	mMC015797	19252	NM_013642.3	ENSMUSG00000024190
St6gal1	-5.89324	9.4727	8.80751	7.90511	8.12738	8.15078	5.70184	5.97535	5.71708	5.5663	5.72132	5.58957	8.29674	8.23224	8.24977	6.58507	6.61163	6.64665	6.55374	6.66292	6.54291	beta galactoside alpha 2,6 sialyltransferase 1	mMC008989	20440	NM_145933.3	ENSMUSG00000022885
Scd1	-5.89327	10.0442	9.39374	9.29735	9.34372	9.40269	7.6657	7.55154	7.55997	7.84923	7.94776	7.91033	9.09578	9.14933	9.07539	6.63278	6.64862	6.5816	7.06541	7.06315	7.06875	stearoyl-Coenzyme A desaturase 1	mMC010577	20249	NM_009127.4	ENSMUSG00000037071
Pld4	-5.89382	11.9999	11.4061	9.83441	9.90304	10.0027	8.14389	8.15469	8.29447	8.32421	8.28052	8.30759	9.36817	9.58195	9.547	7.58097	7.67446	7.64122	7.78239	7.88874	7.86399	phospholipase D family, member 4	mMC008846	104759	NM_178911.4	ENSMUSG00000052160
Qk	-5.89475	6.59552	7.2163	8.48489	8.36213	8.30933	7.36825	7.27192	7.4404	6.95292	7.0043	6.93739	8.4318	8.6097	8.44204	7.41225	7.47178	7.64861	7.10509	6.98794	6.957	quaking	PH_mM_0006523	19317	NM_001159516.1,NM_021881.2	ENSMUSG00000062078
Stx11	-5.8948	5.25835	4.51706	5.82123	5.72097	5.70183	7.39413	7.20628	7.41481	7.04655	7.16498	7.2252	6.48252	6.56562	6.54993	7.49164	7.72072	7.73805	7.31157	7.39991	7.32282	syntaxin 11	mMC011596	74732	NM_029075.1,NM_001163591.1,NM_001163590.1	ENSMUSG00000039232
Cyp27a1	-5.89502	5.56088	6.18907	7.03804	6.85664	6.77154	4.71108	4.83315	4.88508	4.67202	4.82646	4.70742	7.18564	7.29713	7.09477	5.88884	5.86212	5.88046	5.80022	5.63377	5.51873	cytochrome P450, family 27, subfamily a, polypepti	PH_mM_0000872	104086	NM_024264.4	ENSMUSG00000026170
NA	-5.89539	1.73377	2.37641	7.22047	6.92279	6.9738	6.33896	5.98258	6.17022	5.9521	5.98904	6.14814	7.33571	7.45795	7.48558	6.47862	6.54066	6.61466	6.28652	6.32023	6.29961	NA	PH_mM_0001366	NA	NA	NA
Sh3glb1	-5.89564	1.48517	0.714553	7.1262	7.13886	7.18365	6.11572	5.97172	6.13022	5.5663	5.74947	5.7382	6.32884	6.41631	6.32285	5.97033	6.02242	6.1441	5.78502	5.70289	5.79572	SH3-domain GRB2-like B1 (endophilin)	PH_mM_0008356	54673	NM_019464.2	ENSMUSG00000037062
Dbp	-5.89573	5.19869	5.82375	7.51975	7.76939	7.64573	5.08279	5.39144	5.12064	5.41619	5.43404	5.40591	7.24326	7.09246	7.07232	6.12096	6.11659	6.15352	6.239	6.18761	6.19539	D site albumin promoter binding protein	mMC000774	13170	NM_016974.3	ENSMUSG00000059824
AA467197	-5.89583	15.8164	16.332	4.95482	4.826	4.86712	9.55221	9.40872	9.77744	9.34678	9.40018	9.35668	4.51762	4.5111	4.36508	7.95261	8.15703	8.1855	8.02095	8.08317	8.15297	expressed sequence AA467197	PH_mM_0006875	433470	NM_001004174.1	ENSMUSG00000033213
Acsl3	-5.89584	1.85456	1.0866	7.98653	8.07316	7.92893	7.14383	7.0444	7.41014	6.83744	7.04125	6.9551	8.43319	8.42453	8.39384	7.38187	7.57629	7.63058	7.3248	7.45937	7.3682	acyl-CoA synthetase long-chain family member 3	PH_mM_0014508	74205	NM_001033606.2,NM_028817.3,NM_001136222.1	ENSMUSG00000032883
AW011738	-5.89618	7.96809	8.56253	5.27114	5.27385	5.3011	6.93564	6.82822	6.98961	6.7425	6.8934	6.90512	5.81157	5.85113	5.8261	7.17905	7.34852	7.3732	7.30656	7.39581	7.32437	expressed sequence AW011738	PH_mM_0013266	100382	NR_030671.1	ENSMUSG00000078349
Ak3	-5.89626	3.01868	2.26185	7.99297	8.18077	8.17827	7.19896	7.26994	7.2072	7.03053	7.04315	6.98204	8.45595	8.59944	8.53725	7.65293	7.77033	7.69984	7.65498	7.56288	7.58057	adenylate kinase 3	mMR029116	56248	NM_021299.1	ENSMUSG00000024782
Rasgef1b	-5.89672	3.62203	4.24845	8.49965	8.37986	8.26627	9.53242	9.35046	9.7726	9.20978	9.26453	9.27577	8.37195	8.36532	8.35731	9.48576	9.6863	9.85842	9.3982	9.55109	9.49484	RasGEF domain family, member 1B	PH_mM_0012799	320292	NM_181318.4,NM_145839.2	ENSMUSG00000029333
Cxcl3	-5.89806	11.827	12.3648	3.17243	3.70712	3.63595	9.77783	9.67735	9.86255	9.70451	9.70899	9.68514	3.14936	3.13893	3.11686	7.08481	7.23214	7.17137	7.26903	7.46449	7.43124	chemokine (C-X-C motif) ligand 3	PH_mM_0003337	330122	NM_203320.2	ENSMUSG00000029379
Hexa	-5.89807	3.27017	3.88544	10.0131	9.82559	9.89252	9.08828	9.02958	9.15604	9.15824	9.27583	9.12157	10.1589	10.1973	10.2275	9.11116	9.23058	9.37259	9.29621	9.22269	9.22943	hexosaminidase A	mMC016448	15211	NM_010421.4	ENSMUSG00000025232
Denr	-5.8989	0.917434	0.177782	8.3791	8.47042	8.45659	9.12529	9.40837	9.40993	9.26724	9.40684	9.29868	9.02471	9.0245	8.99699	9.64217	9.73586	9.7533	9.63165	9.6158	9.63511	density-regulated protein	PH_mM_0015425	68184	NM_026603.4	NA
Wfs1	-5.89932	0.177062	0.774955	7.48611	7.44844	7.4966	8.33389	8.23967	8.39016	8.28813	8.42923	8.27373	7.6918	7.76001	7.81774	8.05132	8.15264	8.20316	8.22951	8.20899	8.22581	Wolfram syndrome 1 homolog (human)	mMC012612	22393	NM_011716.2	ENSMUSG00000039474
Aldoc	-5.8994	1.59642	2.20084	9.60407	9.48877	9.47994	8.13581	8.03302	8.30735	8.42672	8.33119	8.46241	9.22184	9.23286	9.2868	8.44115	8.6024	8.72833	8.62263	8.81528	8.78627	aldolase C, fructose-bisphosphate	PH_mM_0000581	11676	NM_009657.3	ENSMUSG00000017390
Igf2bp2	-5.89977	2.10021	1.37084	5.71842	5.58274	5.45315	7.3498	7.18269	7.5799	6.86402	7.05452	6.97823	6.42933	6.46975	6.45422	7.34447	7.43336	7.62306	6.90891	6.96085	6.93899	insulin-like growth factor 2 mRNA binding protein	mMC009247	319765	NM_183029.2	ENSMUSG00000033581
Procr	-5.90003	6.23242	5.5561	7.83364	7.65307	7.56416	9.91355	9.58812	9.94406	9.37039	9.5647	9.69577	8.53093	8.56075	8.61638	9.82674	10.0196	10.0881	9.54484	9.6088	9.58241	protein C receptor, endothelial	PH_mM_0004229	19124	NM_011171.2	ENSMUSG00000027611
Rac2	-5.90097	5.94159	6.51284	9.18841	9.18929	9.11919	10.2154	10.1443	10.3537	10.1609	10.1899	10.1281	9.49005	9.50876	9.47838	10.6018	10.6792	10.7455	10.6434	10.7006	10.7045	RAS-related C3 botulinum substrate 2	PH_mM_0015003	19354	NM_009008.3	NA
Sft2d2	-5.90148	1.99716	2.58145	9.03337	9.1108	9.03991	8.15372	8.30076	8.17476	8.35097	8.25646	8.21019	9.10617	9.2105	8.90187	8.30441	8.40772	8.31014	8.32038	8.30653	8.349	SFT2 domain containing 2	mMR031247	108735	NM_145512.4	ENSMUSG00000040848
Cd93	-5.90154	10.3197	9.74445	7.54068	7.52579	7.61426	5.38315	5.15867	5.28394	4.91522	5.07189	4.9358	6.41903	6.52377	6.5818	4.69358	4.72426	4.82677	4.66906	4.32944	4.73564	CD93 antigen	mMC005910	17064	NM_010740.3	ENSMUSG00000027435
NA	-5.90216	1.65697	0.94993	5.80932	5.83905	5.78402	6.61841	6.46699	6.40554	6.42524	6.67406	6.57542	5.90803	5.97791	6.10955	6.61397	6.7668	6.76275	6.69901	6.68542	6.71317	NA	PH_mM_0010018	NA	NA	ENSMUSG00000053206
Rassf5	-5.90238	7.44248	7.98765	7.25427	7.35575	7.34286	5.91314	5.99333	6.04507	6.08517	6.01066	5.92382	7.48299	7.50587	7.49707	6.55195	6.52211	6.50215	6.54302	6.44442	6.41722	Ras association (RalGDS/AF-6) domain family member	mMC007200	54354	NM_018750.3	ENSMUSG00000026430
Rny3	-5.90282	2.59913	1.9033	6.19905	5.89165	6.0382	7.45932	7.35201	7.46789	6.82016	6.7934	6.81955	5.91376	5.96075	5.86769	7.24349	7.23582	7.33366	6.62901	6.5194	6.51207	RNA, Y3 small cytoplasmic (associated with Ro prot	PH_mM_0017367	19874	NR_024202.2	NA
NA	-5.90287	1.06066	1.62856	5.7758	5.73604	5.64735	3.71729	3.21833	3.41285	3.32555	3.24917	3.71262	4.28893	4.35414	4.43945	3.98345	3.81472	3.60027	3.71295	3.56452	3.59468	NA	mMC012914	NA	NA	ENSMUSG00000049313
Sgcb	-5.90535	2.94724	3.49065	7.05285	7.09845	7.09136	6.21107	6.38371	6.26899	6.26525	6.22629	6.19924	7.24779	7.38425	7.23032	6.48224	6.48393	6.48548	6.32744	6.3	6.42864	sarcoglycan, beta (dystrophin-associated glycoprot	mMR028944	24051	NM_011890.4	ENSMUSG00000029156
Efcab4a	-5.90573	2.32102	2.86112	6.21516	6.33678	6.35112	5.14316	5.41073	5.28951	5.40602	4.97175	5.12202	6.3401	6.43444	6.4078	5.64617	5.56012	5.64572	5.33919	5.46063	5.44071	EF-hand calcium binding domain 4A	mMC021502	213573	NM_001025103.2	ENSMUSG00000048200
Ptpn22	-5.90649	6.29433	6.80885	6.96994	6.91821	6.92933	7.90494	7.76437	8.02764	7.53492	7.67254	7.61781	6.22133	6.30001	6.33021	8.18946	8.27799	8.37117	8.15281	8.10022	7.99388	protein tyrosine phosphatase, non-receptor type 22	PH_mM_0003139	19260	NM_008979.1	ENSMUSG00000027843
Ephx1	-5.90664	4.90507	4.27418	7.49449	7.41547	7.40796	6.28881	6.29022	6.52568	6.21637	6.16404	6.11256	7.03915	7.04675	7.00739	6.38368	6.40289	6.55686	6.36675	6.3	6.27786	epoxide hydrolase 1, microsomal	mMC015633	13849	NM_010145.2	ENSMUSG00000038776
Gatm	-5.90666	0.690738	1.21651	6.75131	6.63316	6.61733	5.82426	5.65293	5.84301	5.55755	5.72843	5.6122	6.85191	6.88418	6.89925	6.02879	6.24802	6.38286	6.05813	5.86052	6.05185	glycine amidinotransferase (L-arginine:glycine ami	PH_mM_0006550	67092	NM_025961.5	ENSMUSG00000027199
Rragd	-5.90701	0.536304	1.05718	6.51207	6.75789	6.69891	4.84742	4.99942	4.96476	4.69293	4.63613	4.74336	7.54195	7.45277	7.39747	6.30927	6.33299	6.45127	5.99806	5.92795	5.94122	Ras-related GTP binding D	PH_mM_0003551	52187	NM_027491.2	ENSMUSG00000028278
Eml1	-5.90737	4.09504	3.46185	3.36766	3.65257	3.33248	5.18618	4.99942	4.94931	5.28678	5.08542	5.15781	3.53896	3.36061	3.44792	4.73549	4.60552	4.67577	4.87778	4.64864	4.53336	echinoderm microtubule associated protein like 1	PH_mM_0015940	68519	NM_001043336.1,NM_001043335.1	ENSMUSG00000058070
Ahnak	-5.90797	1.18433	0.538723	10.3204	10.2821	10.1595	9.58374	9.4922	9.49964	8.91687	8.86399	8.91805	10.617	10.5774	10.3792	9.80289	9.70434	9.86336	9.32732	9.27664	9.1979	AHNAK nucleoprotein (desmoyokin)	mMC024576	66395	NM_009643.1	ENSMUSG00000069833
Tmem86a	-5.90813	9.97169	10.4408	7.8548	8.08395	7.97582	5.7185	5.75739	5.71708	5.64181	5.85477	5.77692	7.58265	7.65222	7.55152	6.48584	6.52957	6.42303	6.41688	6.41933	6.40954	transmembrane protein 86A	mMC002166	67893	NM_026436.3	ENSMUSG00000010307
Ifi203	-5.90933	0.561782	1.05652	8.73344	8.57909	8.61974	9.17946	9.01994	9.26157	9.04266	9.11309	9.23631	8.0366	8.05552	8.10406	8.9334	9.1473	9.09938	9.03119	9.18776	9.11662	interferon activated gene 203	PH_mM_0002808	15950	NM_008328.2,NM_001045481.1	ENSMUSG00000039997
Ick	-5.90974	3.69862	4.19172	5.52746	5.66232	5.57597	4.6171	4.62038	4.57769	4.67202	4.52576	4.46034	5.19245	5.22935	5.26319	4.69358	4.4995	4.5686	4.4925	4.35782	4.55791	intestinal cell kinase	PH_mM_0003721	56542	NM_001163780.1,NM_019987.2	ENSMUSG00000009828
Alox5	-5.91015	0.120769	0.602704	6.88055	6.75384	6.67759	4.72224	4.56313	4.67391	4.48722	4.42804	4.52792	4.94073	4.97191	5.12679	4.58058	4.6304	4.67577	4.13452	4.60554	4.21586	arachidonate 5-lipoxygenase	PH_mM_0000963	11689	NM_009662.2	ENSMUSG00000025701
Zxdb	-5.91054	0.631537	0.0160036	6.3408	6.28192	6.17683	5.84268	5.72996	5.88987	5.39575	5.52484	5.55068	6.54527	6.68157	6.49236	5.75637	5.92528	5.85553	5.62781	5.60145	5.53732	zinc finger, X-linked, duplicated B	PH_mM_0003417	668166	NM_001081473.1	ENSMUSG00000073062
Rassf4	-5.91093	7.08319	7.54513	7.2931	7.16701	7.22455	8.22872	8.045	8.2789	8.13993	8.13881	8.15769	6.32126	6.43444	6.4861	8.04755	8.10838	8.26406	8.09515	8.25403	8.19654	Ras association (RalGDS/AF-6) domain family member	PH_mM_0007949	213391	NM_178045.4	ENSMUSG00000042129
Peli1	-5.91121	4.07587	3.48644	7.3448	7.27952	7.19288	8.72458	8.5752	8.89791	8.23993	8.28494	8.3091	7.6382	7.69185	7.73662	9.27826	9.46973	9.51869	8.77091	8.95543	8.87399	pellino 1	PH_mM_0005489	67245	NM_023324.2	ENSMUSG00000020134
Dbt	-5.91153	3.49942	3.97217	7.63293	7.67862	7.6892	6.95264	6.97607	7.04596	7.2194	7.2796	7.14301	7.80585	7.8283	7.78488	6.8646	6.86187	6.95257	7.06966	7.02625	7.09435	dihydrolipoamide branched chain transacylase E2	mMC008698	13171	NM_010022.3	ENSMUSG00000000340
Slc25a25	-5.91198	0.466419	0.928968	5.37333	5.20644	5.1988	6.33003	6.54181	6.68113	6.3242	6.12188	6.1909	5.72572	5.81175	5.45606	6.65732	6.734	6.88497	6.55374	6.53891	6.56296	solute carrier family 25 (mitochondrial carrier, p	PH_mM_0007904	227731	NM_001164357.1,NM_146118.3,NM_001164358.1	ENSMUSG00000026819
Pde4b	-5.91266	8.25028	8.68546	4.42395	4.21167	4.11481	6.16717	5.81008	6.11571	5.64181	5.70694	5.71827	4.3709	4.1692	4.48621	5.86237	6.01622	6.19032	5.68017	5.78822	5.83069	phosphodiesterase 4B, cAMP specific	PH_mM_0006589	18578	NM_001177982.1,NM_001177981.1,NM_001177980.1,NM_019840.2	ENSMUSG00000028525
Dkk2	-5.91387	4.65801	4.10787	7.23859	7.24699	7.22366	5.91314	5.67764	5.56463	5.73438	5.8485	6.03249	6.9294	6.9046	6.90958	5.3811	5.26661	4.84416	5.21208	5.60963	5.44071	dickkopf homolog 2 (Xenopus laevis)	PH_mM_0001036	56811	NM_020265.4	ENSMUSG00000028031
Plk2	-5.91387	7.62932	8.05462	8.12565	8.17588	8.12034	10.411	10.5787	10.415	10.25	10.2991	10.2719	9.33285	9.34462	9.21566	10.5314	10.6636	10.5293	10.4678	10.455	10.4997	polo-like kinase 2 (Drosophila)	mMC000801	20620	NM_152804.2	ENSMUSG00000021701
NA	-5.91424	0.837185	0.266925	3.63936	3.1421	3.74959	5.15046	4.84438	4.91771	4.67202	4.63613	4.77807	3.35835	3.13893	2.6093	5.43386	5.31773	5.19107	4.83933	4.98666	4.83279	NA	PH_mM_0011288	NA	NA	NA
Marcks	-5.91445	18.8474	19.2206	4.38795	4.38163	4.24241	8.70097	8.54647	8.91615	8.41161	8.47441	8.45547	5.39368	5.42439	5.499	8.15549	8.33706	8.39587	8.03073	8.14321	8.20618	myristoylated alanine rich protein kinase C substr	PH_mM_0013278	17118	NM_008538.2	NA
Dek	-5.91456	2.26178	1.69931	8.40561	8.62033	8.58126	7.69018	7.72855	7.66054	7.47074	7.44554	7.51966	8.53593	8.58866	8.46269	7.93334	7.99479	7.93466	7.93812	7.72682	7.74454	DEK oncogene (DNA binding)	PH_mM_0008696	110052	NM_025900.2	ENSMUSG00000021377
Mmp21	-5.91546	0.708069	0.153952	4.42395	4.47689	4.40134	5.25402	5.35843	5.1904	5.23965	5.08542	4.99259	4.58382	4.35414	4.22793	5.3811	5.70566	5.65347	5.4413	5.22774	5.34503	matrix metallopeptidase 21	PH_mM_0008744	214766	NM_152944.1	ENSMUSG00000030981
Rgs1	-5.91706	2.29072	2.69308	9.4492	9.38383	9.43671	10.3157	10.2512	10.3701	10.4451	10.6431	10.5002	9.7842	9.8632	9.85953	10.162	10.3556	10.3911	10.5784	10.5946	10.5576	regulator of G-protein signaling 1	mMR028592	50778	NM_015811.2	ENSMUSG00000026358
Ifitm6	-5.9171	2.79573	3.19775	10.0172	10.0392	10.0302	9.0638	9.0777	9.26941	9.47007	9.40576	9.37749	10.0861	10.0455	9.99683	9.02438	9.10913	9.26792	9.30669	9.42855	9.35035	interferon induced transmembrane protein 6	PH_mM_0009414	213002	NM_001033632.1	ENSMUSG00000059108
Fas	-5.91711	8.66418	8.21582	5.90362	5.92937	5.74961	8.47973	8.47784	8.47518	8.45674	8.5172	8.49262	5.18066	5.14196	5.10214	7.26518	7.26476	7.24642	7.08858	7.1968	7.18714	Fas (TNF receptor superfamily member 6)	mMC008894	14102	NM_007987.2	ENSMUSG00000024778
Pim1	-5.91716	2.32078	1.79377	7.22193	6.95096	7.11748	8.59354	8.46648	8.586	8.52287	8.54686	8.56809	7.98533	8.13932	8.03913	8.54871	8.63509	8.67176	8.59163	8.56188	8.47689	proviral integration site 1	PH_mM_0000875	18712	NM_008842.3	ENSMUSG00000024014
Rab20	-5.91743	1.28231	1.67725	6.76525	6.92962	6.93411	8.40511	8.51117	8.39665	8.1109	8.13242	8.0599	7.98172	7.94676	7.8943	8.68687	8.82808	8.75441	8.4738	8.54513	8.47787	RAB20, member RAS oncogene family	PH_mM_0004073	19332	NM_011227.1	ENSMUSG00000031504
Tiparp	-5.91759	1.60072	1.07686	7.48668	7.43484	7.49456	9.0324	8.93106	9.05546	8.80493	9.00663	8.7818	8.23075	8.31178	8.30829	8.63454	8.75529	8.83236	8.53347	8.52985	8.525	TCDD-inducible poly(ADP-ribose) polymerase	PH_mM_0015982	99929	NM_178892.5	ENSMUSG00000034640
Smad5	-5.91781	0.911133	0.389223	6.623	6.62857	6.65895	5.90631	6.08843	6.18624	5.82587	5.89757	5.83232	6.84292	6.93774	7.01666	6.27877	6.3101	6.34488	6.1632	6.13599	6.1761	MAD homolog 5 (Drosophila)	PH_mM_0017634	17129	NM_001164041.1,NM_008541.3,NM_001164042.1	ENSMUSG00000021540
Ms4a6d	-5.91843	1.98213	2.36447	9.74461	9.7908	9.77324	10.4351	10.4136	10.465	10.6313	10.6583	10.6408	9.98648	10.0345	10.0195	10.2489	10.3237	10.3454	10.5511	10.5557	10.552	membrane-spanning 4-domains, subfamily A, member 6	mMC017690	68774	NM_026835.2	ENSMUSG00000024679
Bnip3l	-5.9185	2.60764	2.98973	8.33928	8.26992	8.28372	7.30257	7.21683	7.32223	7.14123	7.23028	7.18262	8.33911	8.39865	8.43133	7.71376	7.85385	7.92354	7.63469	7.69793	7.70203	BCL2/adenovirus E1B interacting protein 3-like	mMC001648	12177	NM_009761.3	ENSMUSG00000022051
6330416G13Rik	-5.91862	11.9186	11.5504	7.60594	7.77477	7.6009	6.36961	6.37157	6.24573	6.28245	6.2089	6.21571	8.17927	8.24526	8.11027	6.53154	6.55527	6.57547	6.39629	6.58608	6.57283	RIKEN cDNA 6330416G13 gene	mMC015237	230279	NM_144905.3	ENSMUSG00000045917
Rnf13	-5.91933	11.3971	11.7378	9.051	9.06824	9.07314	8.0144	7.97379	8.17352	8.16231	8.15335	8.17396	9.33097	9.35862	9.34191	7.9551	7.99651	8.08811	8.03397	8.13672	8.07001	ring finger protein 13	PH_mM_0015879	24017	NM_001113413.1	ENSMUSG00000036503
Lta4h	-5.91983	0.789037	1.14636	7.25568	7.39998	7.32852	5.97257	6.11085	6.01858	6.3201	6.378	6.29043	7.49952	7.49223	7.3886	6.60762	6.69064	6.82213	6.85254	6.98794	6.97029	leukotriene A4 hydrolase	PH_mM_0001263	16993	NM_008517.2	ENSMUSG00000015889
Fam76b	-5.92024	6.10086	5.65598	8.1736	8.33019	8.27034	7.45932	7.42956	7.38169	7.36096	7.37425	7.3946	8.07948	8.10068	8.17146	7.32289	7.4876	7.36904	7.3099	7.38758	7.46132	family with sequence similarity 76, member B	mMC019245	72826	NM_176836.3	ENSMUSG00000037808
Nt5dc2	-5.92031	0.728184	1.07788	5.85328	5.95073	5.93058	6.75054	6.74604	6.6559	6.98511	6.92391	6.89274	5.73259	5.80503	5.80153	6.16156	6.23812	6.20378	6.38374	6.50284	6.52589	5'-nucleotidase domain containing 2	mMC008051	70021	NM_027289.1	ENSMUSG00000071547
Sh3d20	-5.92112	0.111174	0.444099	4.61693	4.77873	4.71625	5.62776	5.69218	5.38982	5.68142	5.70694	5.58191	4.60497	4.64725	4.53094	5.35919	5.12614	5.17876	5.39719	5.29679	5.40982	SH3 domain containing 20	mMR031068	70559	NM_183288.2	ENSMUSG00000034255
Tbc1d9	-5.92155	2.8175	2.35995	5.94894	6.04297	6.01758	7.61424	7.58112	7.6137	7.64558	7.51565	7.45908	6.7848	6.84919	6.90132	7.21959	7.32697	7.32353	7.11932	7.19513	7.19067	TBC1 domain family, member 9	mMC018740	71310	NM_001111304.1,NM_027758.4	ENSMUSG00000031709
Dtx4	-5.92183	4.79896	4.36321	6.7431	6.902	6.87525	7.8781	7.94585	7.91328	7.85367	7.87831	7.79177	7.16948	7.23614	7.25244	8.64373	8.76766	8.69159	8.61993	8.51344	8.56645	deltex 4 homolog (Drosophila)	mMC013060	207521	NM_172442.3	ENSMUSG00000039982
Hal	-5.92233	3.55126	3.11208	9.68147	9.88447	9.84854	5.66766	5.71125	5.6418	5.81233	5.7425	5.77057	10.2726	10.3128	10.1874	8.13357	8.16286	8.17933	8.45115	8.44975	8.37905	histidine ammonia lyase	mMC012458	15109	NM_010401.3	ENSMUSG00000020017
Slc2a1	-5.92257	0.820719	0.37278	8.10955	8.15343	8.18307	9.41593	9.57073	9.54441	9.65411	9.55856	9.57938	8.8439	8.98965	8.85891	9.17987	9.28618	9.19629	9.20144	9.30013	9.24449	solute carrier family 2 (facilitated glucose trans	mMC009468	20525	NM_011400.3	ENSMUSG00000028645
Nfatc1	-5.92271	1.01284	0.567578	6.33903	6.4924	6.3575	5.58621	5.64287	5.50371	5.16455	5.37533	5.24748	6.52685	6.54652	6.57321	5.93354	6.13331	5.91673	5.68863	5.84776	5.66675	nuclear factor of activated T-cells, cytoplasmic,	mMR026292	18018	NM_001164110.1,NM_001164112.1,NM_001164111.1,NM_198429.2	ENSMUSG00000033016
Mir7-2	-5.92301	5.67651	5.27009	5.35465	5.16767	5.22536	6.39305	6.43313	6.52244	6.1108	6.06781	6.14376	4.94073	4.90821	5.11454	6.84971	6.74904	6.92043	6.53582	6.32423	6.44738	microRNA 7-2	PH_mM_0016860	723884	NR_029826.1	NA
Ticam2	-5.92346	0.373188	0.668327	7.78243	7.60801	7.573	7.00654	7.04813	7.03921	7.05249	7.02003	7.03743	7.65939	7.80757	7.60316	7.06887	7.19077	7.17644	7.18382	7.08949	7.06274	toll-like receptor adaptor molecule 2	mMC014302	225471	NM_173394.3	NA
Insr	-5.92435	0.37676	0.655666	7.95966	7.955	7.90396	7.41785	7.38447	7.33311	7.34192	7.43401	7.43282	7.89961	7.87022	7.929	7.35508	7.25581	7.11563	7.14523	7.35536	7.18536	insulin receptor	mMC004143	16337	NM_010568.2	ENSMUSG00000005534
D930015E06Rik	-5.92524	5.06411	5.33359	7.42125	7.43962	7.46349	6.95864	6.98668	6.96072	6.70688	6.7934	6.72598	7.58695	7.60541	7.5782	6.80888	6.81266	6.84587	6.56434	6.62524	6.50508	RIKEN cDNA D930015E06 gene	PH_mM_0003524	229473	NM_172681.4	ENSMUSG00000033767
Zfp30	-5.92595	1.75551	2.00903	6.27901	6.45296	6.41515	5.50269	5.67764	5.73505	5.78468	5.70694	5.76418	6.73323	6.87265	6.90339	5.90181	5.87651	5.89876	5.88687	5.99669	6.0125	zinc finger protein 30	mMC018040	22693	NM_013705.1	ENSMUSG00000047473
Rell1	-5.92612	3.6171	3.86974	6.54134	6.4924	6.49583	5.49756	5.40434	5.56884	5.37488	5.41485	5.51845	7.34669	7.41573	7.44671	5.97033	6.00373	6.10553	5.85167	5.97429	5.92883	RELT-like 1	mMR028687	100532	NM_145923.4	ENSMUSG00000047881
Aldh2	-5.92622	2.77511	3.02501	10.7253	10.7973	10.8355	9.97829	10.0086	10.0792	10.1084	10.1826	9.98255	10.9912	11.0217	11.0327	10.2641	10.3114	10.307	10.3214	10.3346	10.3349	aldehyde dehydrogenase 2, mitochondrial	mMC017388	11669	NM_009656.3	NA
Ctns	-5.92694	8.26794	8.5005	7.45536	7.577	7.50941	6.59287	6.67289	6.53373	6.40281	6.47669	6.45436	8.00177	7.99018	7.91932	6.75539	6.84844	6.59375	6.50645	6.53568	6.58261	cystinosis, nephropathic	mMC020346	83429	NM_031251.4	ENSMUSG00000005949
Pemt	-5.92729	1.14126	1.3638	6.82565	6.98483	6.86764	5.99477	6.03861	6.18397	6.21637	6.08285	6.13494	7.03356	7.05452	7.01482	6.43795	6.32389	6.48211	6.38374	6.53245	6.44366	phosphatidylethanolamine N-methyltransferase	PH_mM_0007200	18618	NM_008819.2	ENSMUSG00000000301
Rnu12	-5.9279	0.916336	1.12382	3.13716	3.1421	3.0834	5.80928	5.66289	6.07849	4.75323	4.97175	5.05938	4.31698	3.71485	3.61246	5.7261	5.95871	6.1858	5.21208	4.95595	5.21418	RNA U12, small nuclear	PH_mM_0016859	104307	NR_004432.2	NA
Serpinb9b	-5.9281	15.865	16.0818	5.55099	5.31452	5.49411	7.6406	7.45137	7.67294	7.34044	7.61292	7.46144	5.67626	5.65247	5.60274	7.32133	7.52265	7.57331	7.41135	7.39445	7.36968	serine (or cysteine) peptidase inhibitor, clade B,	PH_mM_0002604	20706	NM_011452.2	NA
Gprc5a	-5.92812	1.98335	1.64978	6.26009	6.37702	6.32956	7.03577	6.93382	6.81201	7.04057	7.20952	7.02295	6.10088	6.06477	6.11412	6.75264	6.90621	6.77289	6.91883	6.96085	6.94804	G protein-coupled receptor, family C, group 5, mem	mMC019630	232431	NM_181444.5	ENSMUSG00000046733
Traf3ip2	-5.92826	2.57207	2.77583	7.48947	7.63529	7.66942	8.632	8.65299	8.59829	8.5616	8.70193	8.59909	7.94564	8.10068	8.07501	8.44115	8.69401	8.5433	8.61452	8.56486	8.57179	TRAF3 interacting protein 2	mMC006086	103213	NM_134000.3	ENSMUSG00000019842
Pink1	-5.92829	3.37601	3.05415	6.47115	6.44746	6.45822	5.39462	5.30326	5.58964	5.09739	5.43404	5.2687	6.69208	6.84204	6.8238	5.6294	5.84753	5.91673	5.74598	5.62579	5.65863	PTEN induced putative kinase 1	PH_mM_0014594	68943	NM_026880.2	ENSMUSG00000028756
NA	-5.92829	1.54087	1.20987	3.99212	4.1601	4.2075	5.31758	5.22975	5.0667	4.81015	4.89362	4.99259	3.74428	3.85854	4.10365	5.69489	5.44622	5.29554	5.21208	5.04543	5.10705	NA	PH_mM_0015096	NA	NA	ENSMUSG00000012705
NA	-5.92834	2.19948	1.87218	6.72165	6.96311	6.98178	7.96926	8.12129	8.10123	7.49513	7.4769	7.33505	6.91269	6.89784	6.85031	8.4971	8.52204	8.60979	7.91471	7.86678	7.82636	NA	PH_mM_0014883	NA	NA	ENSMUSG00000050936
Lilrb4	-5.92843	4.639	4.33023	9.6453	9.53603	9.50301	10.3274	10.2305	10.3696	10.1332	10.2242	10.1779	9.37609	9.36631	9.41348	10.4408	10.5913	10.6487	10.3834	10.5026	10.3103	leukocyte immunoglobulin-like receptor, subfamily	PH_mM_0012699	14728	NM_013532.2	ENSMUSG00000062593
Fam64a	-5.92865	0.766197	0.954653	5.88156	6.11469	6.09487	4.05996	4.23697	3.92986	4.38066	4.19969	4.03507	5.10684	5.07455	5.03776	4.42617	4.6304	4.65521	4.77877	4.51348	4.65064	family with sequence similarity 64, member A	mMC021752	109212	NM_144526.3	ENSMUSG00000020808
Asb13	-5.92868	2.78371	2.9776	5.91177	5.93858	5.84947	4.3985	4.48677	4.3104	4.51223	3.94903	4.4127	6.48898	6.45929	6.44118	5.12316	5.21275	5.27324	5.01847	5.16635	4.93829	ankyrin repeat and SOCS box-containing 13	PH_mM_0008675	142688	NM_178283.3,NM_080857.2	ENSMUSG00000033781
Csrnp1	-5.92925	6.18942	6.37139	6.28275	6.25554	6.15632	8.90261	8.69835	8.98124	8.31139	8.45741	8.48758	7.59016	7.65222	7.68308	9.17866	9.44988	9.41983	8.91621	8.99571	8.97708	cysteine-serine-rich nuclear protein 1	mMC008739	215418	NM_153287.3	ENSMUSG00000032515
Mdp1	-5.92926	0.988739	1.16212	7.27249	7.41756	7.3476	6.13498	6.14817	5.82037	5.85895	5.87334	5.76418	7.57616	7.48345	7.35362	6.72753	6.63867	6.77793	6.53943	6.45848	6.39791	magnesium-dependent phosphatase 1	mMC016677	67881	NM_023397.4,NR_028316.1	ENSMUSG00000002329
5033430I15Rik	-5.92946	0.0798452	0.243251	5.04847	5.11354	5.17151	5.56717	5.77968	5.61806	5.64181	5.67007	5.7382	5.14442	5.16771	5.16266	5.89535	5.87651	5.69134	5.90061	5.89174	5.83754	RIKEN cDNA 5033430I15 gene	mMC012188	76000	XM_001473131.2	ENSMUSG00000038152
Ccpg1	-5.92946	1.4088	1.57825	7.36905	7.60165	7.55204	6.48745	6.82667	6.58836	6.63759	6.70392	6.58111	7.78317	7.69695	7.55152	6.63588	6.56249	6.6969	6.6678	6.58915	6.54628	cell cycle progression 1	PH_mM_0003647	72278	NM_001114328.1	ENSMUSG00000034563
Tmx3	-5.9297	1.98313	1.69104	6.9326	6.79234	6.69891	5.81305	5.54192	5.98584	5.35357	5.53348	5.65599	6.44289	6.41996	6.47981	5.21668	5.54035	5.61411	5.11246	5.25129	5.33381	thioredoxin-related transmembrane protein 3	PH_mM_0004021	67988	NM_198295.2	ENSMUSG00000024614
Gpr18	-5.93009	6.24075	5.99008	4.21574	4.02902	4.1896	6.11849	6.02834	6.28146	5.77765	5.82303	5.85012	4.84617	4.98723	4.98313	5.92097	6.03468	6.19032	5.68863	5.73933	5.63384	G protein-coupled receptor 18	PH_mM_0008620	110168	NM_182806.1	ENSMUSG00000050350
Ccl2	-5.93026	25.4714	25.7546	6.89787	6.70247	6.74599	10.9013	11.1371	11.1874	11.1733	11.0314	10.9869	6.28642	6.43803	6.13216	10.4757	10.6247	10.787	10.71	10.612	10.6496	chemokine (C-C motif) ligand 2	PH_mM_0009446	20296	NM_011333.3	ENSMUSG00000035385
B930041F14Rik	-5.93067	0.828133	0.958834	7.08602	7.06827	7.09947	5.98847	6.02489	6.04768	6.0955	6.0213	6.04709	6.68681	6.67594	6.63727	6.32629	6.41963	6.40132	6.41279	6.34399	6.42485	RIKEN cDNA B930041F14 gene	mMC010526	230991	NM_178699.3	ENSMUSG00000074738|ENSMUSG00000091921
Rnf144b	-5.93094	1.25127	0.995305	7.7841	7.74909	7.80831	6.28177	6.36422	6.31993	6.00971	5.7969	5.82027	8.02558	8.04982	7.83336	7.26847	7.37442	7.23536	6.95278	6.85161	6.85862	ring finger protein 144B	PH_mM_0008398	218215	NM_146042.4,NM_001170643.1	ENSMUSG00000038068
Vti1a	-5.93101	1.56653	1.31412	6.86711	6.83316	6.75315	6.19323	6.05214	6.16095	6.06418	5.99991	6.2075	6.91269	6.94855	6.97327	6.35129	6.36855	6.35259	6.25349	6.3786	6.3662	vesicle transport through interaction with t-SNARE	mMR029230	53611	NM_016862.3	ENSMUSG00000024983
S1pr1	-5.93128	2.39147	2.50652	6.39899	6.3691	6.42312	4.83756	4.97025	4.98748	4.94795	4.71658	4.57061	5.95299	6.03307	5.64723	5.00445	5.12614	5.10159	4.81954	4.74905	5.00296	sphingosine-1-phosphate receptor 1	PH_mM_0001666	13609	NM_007901.5	ENSMUSG00000045092
Trp53inp1	-5.93133	6.00909	5.7956	6.9365	7.09075	6.95765	5.92665	5.86015	5.99413	5.73438	5.77007	5.60472	7.67818	7.69185	7.61236	6.22422	6.47611	6.28507	6.02253	6.17842	6.19539	transformation related protein 53 inducible nuclea	mMC014247	60599	NM_001199105.1,NM_021897.3	ENSMUSG00000028211
4632427E13Rik	-5.93136	3.33512	3.10333	4.88218	4.87996	4.93052	5.82426	5.84374	5.90802	6.06947	6.23914	6.13051	5.08098	5.16771	5.23078	5.69489	5.88362	5.90478	6.21436	5.93387	6.12619	RIKEN cDNA 4632427E13 gene	mMC023127	666737	NR_015510.1	NA
Ebi3	-5.93137	3.44796	3.21753	8.04015	8.09073	8.0503	9.626	9.62673	9.69533	9.79446	9.89788	9.77032	7.76896	7.9324	7.95823	8.59604	8.83885	8.79364	8.89865	8.88396	8.86344	Epstein-Barr virus induced gene 3	mMC001570	50498	NM_015766.2	ENSMUSG00000003206
Hook3	-5.9317	10.2074	10.0483	8.28149	8.32766	8.32664	7.36904	7.3818	7.33022	7.1923	7.19816	7.25454	8.18164	8.32163	8.26048	7.39934	7.41818	7.42972	7.31821	7.25826	7.27853	hook homolog 3 (Drosophila)	mMC002474	320191	NM_207659.3	ENSMUSG00000037234
Il13ra2	-5.9317	6.72068	6.82874	6.15547	6.14995	6.14065	7.74071	7.57013	7.84432	7.68095	7.68666	7.58095	5.96392	6.08025	5.97259	7.01312	7.22103	7.26356	7.21548	7.09873	7.05063	interleukin 13 receptor, alpha 2	mMC013213	16165	NM_008356.3	ENSMUSG00000031289
Efcab6	-5.93185	0.297352	0.382489	4.75391	4.72915	4.82903	5.36569	5.46044	5.40478	5.52175	5.12495	5.29972	4.76003	4.74831	4.46309	5.99413	6.14974	6.21266	6.06973	6.11653	5.97154	EF-hand calcium binding domain 6	mMC017674	77627	NM_029946.4,NM_001161629.1,NM_001161628.1	ENSMUSG00000022441
Asph	-5.93216	4.54168	4.34996	7.10097	7.28511	7.25784	5.91314	6.16931	5.83337	5.74901	5.91537	5.86182	6.81776	6.69551	6.86331	5.91462	5.98468	5.87429	5.85167	5.87312	5.72188	aspartate-beta-hydroxylase	mMR028483	65973	NM_001177849.1,NM_023066.3	ENSMUSG00000028207
Ccl5	-5.93232	38.9451	39.7028	4.00974	4.21167	4.25943	10.7064	10.6533	10.6774	10.736	10.7351	10.7145	4.646	4.74831	4.59458	10.9787	11.117	11.0571	11.0843	11.0648	11.0992	chemokine (C-C motif) ligand 5	mMC018383	20304	NM_013653.3	ENSMUSG00000035042
Nacc2	-5.93256	1.75094	1.80796	6.05048	6.36312	6.33391	5.42275	5.51357	5.53027	5.43623	5.34464	5.05938	6.718	6.68437	6.6182	5.71839	5.62641	5.80374	5.56306	5.44155	5.46079	nucleus accumbens associated 2, BEN and BTB (POZ)	PH_mM_0004933	67991	NM_001037098.1,NM_026495.3	ENSMUSG00000026932
Ankrd33b	-5.93274	5.06796	5.12474	5.45761	5.30307	5.35438	6.3544	6.28757	6.51429	6.4792	6.57872	6.43815	5.46768	5.28743	5.53208	6.17637	6.24802	6.29325	6.44895	6.31622	6.33346	ankyrin repeat domain 33B	PH_mM_0004710	67434	NM_001164441.1,NM_027496.3	ENSMUSG00000022237
Ier3	-5.93275	2.92677	2.97713	7.19379	7.13331	7.10651	9.30947	9.11987	9.61262	9.28031	8.98034	9.06053	8.23693	8.16512	8.02374	9.07562	9.30722	9.5117	9.16921	9.03919	9.0421	immediate early response 3	PH_mM_0009230	15937	NM_133662.2	ENSMUSG00000003541
Lyrm4	-5.93281	2.37432	2.41964	6.06451	5.83228	5.90759	6.86592	6.87801	7.00875	6.72621	6.60268	6.61729	5.65429	5.45351	5.64723	7.03413	7.20979	7.18817	6.93352	6.86332	6.88534	LYR motif containing 4	PH_mM_0008305	380840	NM_201358.2	ENSMUSG00000046573
Clybl	-5.93281	0.897747	0.937823	5.79118	5.72097	5.7535	4.77629	4.79869	4.74295	4.99515	4.9566	4.72555	5.56935	5.47246	5.53208	4.95607	5.11095	4.84416	5.0821	4.98666	5.16204	citrate lyase beta like	mMC019161	69634	NM_029556.3	ENSMUSG00000025545
Sypl	-5.93283	5.4866	5.33576	7.53429	7.65141	7.60821	6.57722	6.6095	6.67836	6.44717	6.39998	6.45436	7.50303	7.5598	7.53516	6.97415	6.97045	7.00993	6.79	6.79342	6.84125	synaptophysin-like protein	PH_mM_0013036	19027	NM_013635.3,NM_198710.3	ENSMUSG00000020570
Ttc13	-5.93288	3.33294	3.17237	7.26901	7.28908	7.35544	6.472	6.64356	6.5528	6.54033	6.38905	6.46397	7.57833	7.69695	7.45627	6.41118	6.48003	6.24739	6.30034	6.2959	6.31244	tetratricopeptide repeat domain 13	mMC021311	234875	NM_145607.3	ENSMUSG00000037300
Tshz3	-5.93297	2.13252	1.97195	6.3856	6.56852	6.61077	5.86076	6.00396	6.05028	5.93415	5.91537	6.08036	6.69208	6.76502	6.77564	5.67891	5.60791	5.66879	5.59132	5.71029	5.70644	teashirt zinc finger family member 3	mMC015047	243931	NM_172298.2	ENSMUSG00000021217
Slc39a10	-5.93298	0.216194	0.050576	7.87895	8.04564	8.00644	7.47157	7.42446	7.50197	7.19915	7.29008	7.21322	7.75726	7.70606	7.72305	6.81925	6.87248	7.0547	6.68664	6.76042	6.64546	solute carrier family 39 (zinc transporter), membe	mMC004965	227059	NM_172653.2	ENSMUSG00000025986
Mapk11	-5.93306	3.76706	3.80005	5.26084	5.19368	5.19204	6.30963	6.24692	6.3627	5.98706	6.23488	6.08967	5.46768	5.57924	5.4112	6.22888	6.31472	6.37161	6.1632	6.13599	6.04076	mitogen-activated protein kinase 11	mMC021696	19094	NM_011161.5	ENSMUSG00000053137
Hspa1a	-5.93314	5.52427	5.55717	4.74533	4.48981	4.4304	7.95035	7.71143	8.03124	7.05249	7.24284	7.34435	5.63183	5.77076	5.87927	9.91309	9.97177	10.2402	9.35963	9.42711	9.39439	heat shock protein 1A	PH_mM_0000552	193740	NM_010479.2	ENSMUSG00000091971
Rb1	-5.93316	1.88864	1.90846	6.04812	6.30972	6.22394	4.92304	4.99942	5.05275	4.53664	4.61499	4.52792	6.57227	6.5719	6.46389	5.80012	5.7712	5.8492	5.41949	5.38204	5.27577	retinoblastoma 1	PH_mM_0009186	19645	NM_009029.2	ENSMUSG00000022105
Slc6a6	-5.93323	0.200345	0.0530402	10.3017	10.2523	10.2799	9.86619	9.77531	9.91873	9.68922	9.72071	9.78849	10.5569	10.6366	10.6487	9.90075	10.0568	10.0938	9.88557	9.91359	9.91517	solute carrier family 6 (neurotransmitter transpor	mMC001639	21366	NM_009320.4	ENSMUSG00000030096
Zfp703	-5.93324	3.29743	3.31537	7.15159	7.07615	7.02837	8.26145	8.16977	8.51755	8.08028	8.1521	8.06698	7.22493	7.31219	7.33096	8.31371	8.23297	8.617	8.08828	8.24355	8.21763	zinc finger protein 703	PH_mM_0009589	353310	NM_001110508.1,NM_001101502.1	ENSMUSG00000085795
Hmgcr	-5.93326	1.47318	1.48288	6.88465	7.11839	7.13711	6.59287	6.37157	6.48945	6.07996	6.15019	6.29798	7.38156	7.41977	7.29527	6.24273	6.38157	6.11043	6.04049	5.86684	5.86449	3-hydroxy-3-methylglutaryl-Coenzyme A reductase	PH_mM_0001281	15357	NM_008255.2	ENSMUSG00000021670
Hspa1b	-5.93348	6.94661	6.85596	6.05048	6.17922	6.1589	9.19211	9.42603	9.25842	8.63766	8.67918	8.63825	7.37892	7.27411	7.23329	11.0273	11.0514	11.0792	10.4246	10.3529	10.4029	heat shock protein 1B	PH_mM_0001288	15511	NM_010478.2	NA
Lpin1	-5.93352	1.67969	1.66232	5.78812	5.62122	5.72202	4.83756	4.67458	4.93363	4.62885	4.84367	4.81164	6.15171	6.23637	6.33021	4.97245	5.33011	5.21524	5.09739	5.11439	5.12108	lipin 1	PH_mM_0015535	14245	NM_015763.4,NM_001130412.1,NM_172950.3	ENSMUSG00000020593
Sdha	-5.93359	0.316266	0.210467	8.47493	8.4973	8.52561	7.50539	7.528	7.50623	7.6799	7.77294	7.63179	8.06627	8.1135	8.18533	7.59412	7.71732	7.78132	7.8321	7.9143	7.90372	succinate dehydrogenase complex, subunit A, flavop	PH_mM_0001205	66945	NM_023281.1	ENSMUSG00000021577
Auh	-5.93365	0.27465	0.229138	5.70521	5.95675	5.90426	4.47193	4.76302	4.70407	4.26189	4.57135	4.33686	6.02199	6.04905	6.04341	5.24188	5.41277	5.4949	5.18461	5.17893	5.00296	AU RNA binding protein/enoyl-coenzyme A hydratase	PH_mM_0002972	11992	NM_016709.2	ENSMUSG00000021460
Oasl1	-5.93367	24.4617	24.6366	7.36778	7.57283	7.56985	10.5766	10.6097	10.4348	10.1634	10.1206	10.1124	7.24477	7.43574	7.18142	10.6729	10.7068	10.6248	10.331	10.1971	10.2597	2'-5' oligoadenylate synthetase-like 1	mMC001992	231655	NM_145209.3	ENSMUSG00000041827
Itgb5	-5.93369	7.31234	7.26608	7.25568	7.39144	7.3885	6.22362	6.36422	6.28558	6.40281	6.34409	6.23592	7.6382	7.58855	7.50729	6.47135	6.62861	6.46165	6.51756	6.63698	6.51901	integrin beta 5	PH_mM_0016295	16419	NM_010580.2	ENSMUSG00000022817
Cd28	-5.93369	12.5378	12.53	9.13	9.11221	9.10598	7.64423	7.39505	7.62022	7.71104	7.75533	7.77987	9.44872	9.47496	9.52334	7.67618	7.85681	7.87862	7.93366	8.05032	8.01656	CD28 antigen	PH_mM_0015011	12487	NM_007642.4	ENSMUSG00000026012
